# Supplementary material for: A major locus controls local adaptation and adaptive life history variation in a perennial plant
Source: Genome Biol. 2018 Jun 4;19:72. doi: 10.1186/s13059-018-1444-y (PMC5985590; doi:10.1186/s13059-018-1444-y)
Supplement: Supplementary file 4 — Table S3. List of the 1615 candidate SNPs associated with local adaptation. (XLSX 234 kb) [file 13059_2018_1444_MOESM4_ESM.xlsx]

## Sheet: Sheet1
Table S3.List ofthe 1615 screened SNPs associated with local adaptation.
Scaffold	Position	PCAdapt_pvalue	PCAdapt_qvalue	LEA_pvalue	LEA_qvalue	GEMMA_pvalue	GEMMA_qvalue	Potra_gene	Potra_Variant_Classification	Arabidopsis_gene	Potri_gene	ATG_Synonyms	Pseudo_chromosome	Single region on Chr10
Potra000003	60711	5.73384e-06	0.0150415	1.00482e-06	0.00425843	6.58482e-07	0.00454566	Unknown	IGR	Unknown	Unknown	Unknown	PseudoChr02	N
Potra000105	16361	2.79832e-05	0.0472839	1.32944e-05	0.0287058	0.00454392	0.855538	Potra000105g00357	Silent	AT4G02080	Potri.005G019000	ASAR1,ATSAR2,ATSARA1C,SAR2	PseudoChr05	N
Potra000105	16490	5.17947e-06	0.0138623	1.46296e-05	0.0310446	0.000783101	0.596695	Potra000105g00357	Silent	AT4G02080	Potri.005G019000	ASAR1,ATSAR2,ATSARA1C,SAR2	PseudoChr05	N
Potra000138	2787	1.91287e-07	0.00106261	1.10573e-07	0.00064088	3.86593e-05	0.119952	Unknown	IGR	Unknown	Unknown	Unknown	PseudoChr13	N
Potra000173	39418	2.77544e-05	0.046994	1.03733e-06	0.00437094	0.0101705	0.914743	Potra000173g00651	5'Flank	AT3G15395	Potri.001G402000	Unknown	PseudoChr01	N
Potra000173	39430	2.77544e-05	0.046994	8.93309e-07	0.00384838	0.0101705	0.914743	Potra000173g00651	5'Flank	AT3G15395	Potri.001G402000	Unknown	PseudoChr01	N
Potra000173	39432	2.77544e-05	0.046994	8.59008e-07	0.00374966	0.0101705	0.914743	Potra000173g00651	5'Flank	AT3G15395	Potri.001G402000	Unknown	PseudoChr01	N
Potra000173	39464	2.77544e-05	0.046994	1.11156e-06	0.00461762	0.0101705	0.914743	Potra000173g00651	5'Flank	AT3G15395	Potri.001G402000	Unknown	PseudoChr01	N
Potra000173	39542	2.77544e-05	0.046994	1.08867e-06	0.00455285	0.0101705	0.914743	Potra000173g00651	5'Flank	AT3G15395	Potri.001G402000	Unknown	PseudoChr01	N
Potra000175	63827	1.27681e-07	0.000734805	6.71173e-06	0.017654	1.203e-05	0.0503499	Unknown	IGR	Unknown	Unknown	Unknown	PseudoChr01	N
Potra000302	6097	3.24124e-06	0.00930056	8.34369e-06	0.0202115	2.03369e-05	0.074781	Potra000302g01093	Silent	AT3G19820	Potri.010G170000	CBB1,DIM,DIM1,DWF1,EVE1	PseudoChr10	N
Potra000302	7669	2.15901e-07	0.00118271	3.79775e-06	0.0118059	8.53205e-06	0.03803	Potra000302g01094	5'UTR	AT3G19810	Potri.010G170100	Unknown	PseudoChr10	N
Potra000302	10408	3.59845e-06	0.010197	5.53426e-06	0.0156162	9.70483e-06	0.0424812	Potra000302g01094	Intron	AT3G19810	Potri.010G170100	Unknown	PseudoChr10	N
Potra000302	10654	7.48696e-06	0.0183593	4.18022e-06	0.0127271	8.06399e-06	0.0366507	Potra000302g01094	Intron	AT3G19810	Potri.010G170100	Unknown	PseudoChr10	N
Potra000302	18210	5.6827e-06	0.014951	6.30179e-06	0.0169923	2.18669e-05	0.0793411	Potra000302g01095	Intron	AT3G19830	Potri.010G170300	NTMC2T5.2,NTMC2TYPE5.2	PseudoChr10	N
Potra000342	919	8.01092e-07	0.00294074	3.07215e-06	0.0100978	0.000669964	0.567854	Potra000342g01182	5'Flank	AT5G36950	Potri.010G176800	DegP10	PseudoChr10	Y
Potra000342	2895	4.63314e-13	1.60269e-08	5.17445e-08	0.000329096	5.16197e-09	8.03913e-05	Potra000342g01182	Missense_Mutation	AT5G36950	Potri.010G176800	DegP10	PseudoChr10	Y
Potra000342	7394	6.35412e-07	0.00236051	5.46692e-06	0.0154736	3.21556e-06	0.016359	Potra000342g01182	Intron	AT5G36950	Potri.010G176800	DegP10	PseudoChr10	Y
Potra000342	7487	3.88008e-08	0.000261066	2.66101e-08	0.000183454	3.15532e-07	0.00257496	Potra000342g01182	Intron	AT5G36950	Potri.010G176800	DegP10	PseudoChr10	Y
Potra000342	9591	5.9636e-06	0.015559	1.00535e-05	0.0231213	1.78864e-06	0.0104289	Potra000342g01182	3'Flank	AT5G36950	Potri.010G176800	DegP10	PseudoChr10	Y
Potra000342	11727	1.4027e-05	0.0289117	1.65101e-06	0.0062661	5.60096e-07	0.00394715	Potra000342g01183	5'Flank	AT1G79580	Potri.010G176600	ANAC033,SMB	PseudoChr10	Y
Potra000342	11922	2.98272e-05	0.0485382	2.71896e-06	0.00931452	6.6303e-06	0.0313348	Potra000342g01183	5'Flank	AT1G79580	Potri.010G176600	ANAC033,SMB	PseudoChr10	Y
Potra000342	12604	9.45037e-06	0.0213001	6.20207e-06	0.0168298	0.000147242	0.292874	Potra000342g01183	5'UTR	AT1G79580	Potri.010G176600	ANAC033,SMB	PseudoChr10	Y
Potra000342	13881	2.29803e-12	5.18366e-08	1.83228e-08	0.000137202	1.64852e-09	3.32006e-05	Potra000342g01183	Intron	AT1G79580	Potri.010G176600	ANAC033,SMB	PseudoChr10	Y
Potra000342	23531	1.94591e-05	0.0361283	2.63327e-05	0.0474324	0.000222995	0.369175	Potra000342g01185	3'Flank	AT3G12670	Potri.008G080100	emb2742	PseudoChr10	Y
Potra000342	30774	3.23676e-12	7.09243e-08	2.84528e-06	0.00964075	7.17583e-06	0.0329552	Unknown	IGR	Unknown	Unknown	Unknown	PseudoChr10	Y
Potra000342	33655	4.76899e-09	3.83163e-05	0.000126842	0.125523	2.55648e-06	0.013283	Potra000342g01186	Intron	AT1G54350	Potri.010G176400	Unknown	PseudoChr10	Y
Potra000342	34431	3.0103e-06	0.00878915	7.20622e-05	0.0910365	7.03306e-06	0.0324012	Potra000342g01186	Intron	AT1G54350	Potri.010G176400	Unknown	PseudoChr10	Y
Potra000342	34537	3.0103e-06	0.00878915	7.28923e-05	0.0916412	7.03306e-06	0.0324012	Potra000342g01186	Intron	AT1G54350	Potri.010G176400	Unknown	PseudoChr10	Y
Potra000342	34698	3.0103e-06	0.00878915	6.52139e-05	0.0857576	7.03306e-06	0.0324012	Potra000342g01186	Intron	AT1G54350	Potri.010G176400	Unknown	PseudoChr10	Y
Potra000342	35276	3.0103e-06	0.00878915	6.49413e-05	0.0855514	7.03306e-06	0.0324012	Potra000342g01186	Silent	AT1G54350	Potri.010G176400	Unknown	PseudoChr10	Y
Potra000342	35357	4.76899e-09	3.83163e-05	0.000160365	0.142382	2.55648e-06	0.013283	Potra000342g01186	Silent	AT1G54350	Potri.010G176400	Unknown	PseudoChr10	Y
Potra000342	35529	3.0103e-06	0.00878915	6.44255e-05	0.0850995	7.03306e-06	0.0324012	Potra000342g01186	Intron	AT1G54350	Potri.010G176400	Unknown	PseudoChr10	Y
Potra000342	35673	3.0103e-06	0.00878915	6.91062e-05	0.0888347	7.03306e-06	0.0324012	Potra000342g01186	Silent	AT1G54350	Potri.010G176400	Unknown	PseudoChr10	Y
Potra000342	35939	3.0103e-06	0.00878915	6.79373e-05	0.0879047	7.03306e-06	0.0324012	Potra000342g01186	Intron	AT1G54350	Potri.010G176400	Unknown	PseudoChr10	Y
Potra000342	36220	4.55079e-06	0.0125401	0.000161558	0.142947	1.18922e-05	0.0498683	Potra000342g01186	Intron	AT1G54350	Potri.010G176400	Unknown	PseudoChr10	Y
Potra000342	36231	1.23009e-06	0.00419682	3.28471e-05	0.0547813	4.09435e-06	0.0202433	Potra000342g01186	Intron	AT1G54350	Potri.010G176400	Unknown	PseudoChr10	Y
Potra000342	36272	3.0103e-06	0.00878915	6.80794e-05	0.0880372	7.03306e-06	0.0324012	Potra000342g01186	Intron	AT1G54350	Potri.010G176400	Unknown	PseudoChr10	Y
Potra000342	36322	3.0103e-06	0.00878915	7.57297e-05	0.0936676	7.03306e-06	0.0324012	Potra000342g01186	Intron	AT1G54350	Potri.010G176400	Unknown	PseudoChr10	Y
Potra000342	36680	3.0103e-06	0.00878915	7.0961e-05	0.0901851	7.03306e-06	0.0324012	Potra000342g01186	Intron	AT1G54350	Potri.010G176400	Unknown	PseudoChr10	Y
Potra000342	36914	3.0103e-06	0.00878915	6.84916e-05	0.0882698	7.03306e-06	0.0324012	Potra000342g01186	Intron	AT1G54350	Potri.010G176400	Unknown	PseudoChr10	Y
Potra000342	37102	1.94708e-05	0.0361336	0.000209467	0.160317	1.04371e-05	0.0445322	Potra000342g01186	Intron	AT1G54350	Potri.010G176400	Unknown	PseudoChr10	Y
Potra000342	37298	3.0103e-06	0.00878915	7.39363e-05	0.0922733	7.03306e-06	0.0324012	Potra000342g01186	Intron	AT1G54350	Potri.010G176400	Unknown	PseudoChr10	Y
Potra000342	37616	3.0103e-06	0.00878915	5.46351e-05	0.0765952	7.03306e-06	0.0324012	Potra000342g01186	Silent	AT1G54350	Potri.010G176400	Unknown	PseudoChr10	Y
Potra000342	37883	3.0103e-06	0.00878915	6.42981e-05	0.0849819	7.03306e-06	0.0324012	Potra000342g01186	Silent	AT1G54350	Potri.010G176400	Unknown	PseudoChr10	Y
Potra000342	37994	3.0103e-06	0.00878915	6.94275e-05	0.0890569	7.03306e-06	0.0324012	Potra000342g01186	Intron	AT1G54350	Potri.010G176400	Unknown	PseudoChr10	Y
Potra000342	37995	3.0103e-06	0.00878915	5.92267e-05	0.0805857	7.03306e-06	0.0324012	Potra000342g01186	Intron	AT1G54350	Potri.010G176400	Unknown	PseudoChr10	Y
Potra000342	38027	3.0103e-06	0.00878915	7.58084e-05	0.0936865	7.03306e-06	0.0324012	Potra000342g01186	Intron	AT1G54350	Potri.010G176400	Unknown	PseudoChr10	Y
Potra000342	38038	3.0103e-06	0.00878915	6.8309e-05	0.0882054	7.03306e-06	0.0324012	Potra000342g01186	Intron	AT1G54350	Potri.010G176400	Unknown	PseudoChr10	Y
Potra000342	39316	3.25657e-09	2.7122e-05	5.18613e-05	0.0742324	1.8813e-06	0.0107971	Potra000342g01187	3'Flank	AT3G12680	Potri.010G176300	HUA1	PseudoChr10	Y
Potra000342	39572	1.43253e-09	1.29293e-05	2.09751e-05	0.040559	6.60559e-05	0.179133	Potra000342g01187	3'UTR	AT3G12680	Potri.010G176300	HUA1	PseudoChr10	Y
Potra000342	39666	1.37908e-09	1.25296e-05	2.11985e-05	0.0408572	3.75661e-05	0.118236	Potra000342g01187	3'UTR	AT3G12680	Potri.010G176300	HUA1	PseudoChr10	Y
Potra000342	39693	1.37908e-09	1.25296e-05	2.45324e-05	0.0452163	3.75661e-05	0.118236	Potra000342g01187	3'UTR	AT3G12680	Potri.010G176300	HUA1	PseudoChr10	Y
Potra000342	41036	1.29939e-09	1.1938e-05	3.82159e-05	0.0604419	7.70641e-07	0.00504995	Potra000342g01187	Nonstop_Mutation	AT3G12680	Potri.010G176300	HUA1	PseudoChr10	Y
Potra000342	41303	1.29939e-09	1.1938e-05	4.10866e-05	0.0634974	7.70641e-07	0.00504995	Potra000342g01187	Intron	AT3G12680	Potri.010G176300	HUA1	PseudoChr10	Y
Potra000342	41987	1.29939e-09	1.1938e-05	4.03822e-05	0.0628111	7.70641e-07	0.00504995	Potra000342g01187	Intron	AT3G12680	Potri.010G176300	HUA1	PseudoChr10	Y
Potra000342	43968	1.29939e-09	1.1938e-05	4.13962e-05	0.063925	7.70641e-07	0.00504995	Potra000342g01187	Intron	AT3G12680	Potri.010G176300	HUA1	PseudoChr10	Y
Potra000342	45270	6.18776e-06	0.015827	5.5763e-07	0.00265229	0.000168996	0.316271	Potra000342g01187	Intron	AT3G12680	Potri.010G176300	HUA1	PseudoChr10	Y
Potra000342	45516	1.29939e-09	1.1938e-05	5.11996e-05	0.0737137	7.70641e-07	0.00504995	Potra000342g01187	Intron	AT3G12680	Potri.010G176300	HUA1	PseudoChr10	Y
Potra000342	45881	3.25657e-09	2.7122e-05	5.61861e-05	0.0780705	1.8813e-06	0.0107971	Potra000342g01187	Intron	AT3G12680	Potri.010G176300	HUA1	PseudoChr10	Y
Potra000342	46410	1.29939e-09	1.1938e-05	4.63069e-05	0.0690699	7.70641e-07	0.00504995	Potra000342g01187	5'UTR	AT3G12680	Potri.010G176300	HUA1	PseudoChr10	Y
Potra000342	46463	3.25657e-09	2.7122e-05	5.57463e-05	0.0776373	1.8813e-06	0.0107971	Potra000342g01187	5'UTR	AT3G12680	Potri.010G176300	HUA1	PseudoChr10	Y
Potra000342	46793	2.40665e-09	2.11619e-05	7.89526e-05	0.0953096	2.57582e-06	0.0133676	Potra000342g32177	3'Flank	AT2G21820	Potri.010G176200	Unknown	PseudoChr10	Y
Potra000342	47379	2.1282e-10	2.65867e-06	2.96737e-06	0.00991272	2.31909e-06	0.0124319	Potra000342g01188	3'Flank	AT3G12685	Potri.010G176100	Unknown	PseudoChr10	Y
Potra000342	47401	4.50913e-09	3.64428e-05	7.92555e-08	0.000482602	2.01725e-08	0.000255235	Potra000342g01188	3'Flank	AT3G12685	Potri.010G176100	Unknown	PseudoChr10	Y
Potra000342	47659	1.29939e-09	1.1938e-05	3.48283e-05	0.0569557	7.70641e-07	0.00504995	Potra000342g01188	3'Flank	AT3G12685	Potri.010G176100	Unknown	PseudoChr10	Y
Potra000342	47968	4.97484e-08	0.000325007	5.06177e-06	0.0145873	2.25448e-05	0.0812659	Potra000342g01188	3'Flank	AT3G12685	Potri.010G176100	Unknown	PseudoChr10	Y
Potra000342	48260	3.01028e-07	0.001479	6.23754e-05	0.0831116	5.88263e-06	0.0281038	Potra000342g32177	3'Flank	AT2G21820	Potri.010G176200	Unknown	PseudoChr10	Y
Potra000342	48391	3.01028e-07	0.001479	6.19801e-05	0.082907	5.88263e-06	0.0281038	Potra000342g32177	Missense_Mutation	AT2G21820	Potri.010G176200	Unknown	PseudoChr10	Y
Potra000342	48526	5.81507e-07	0.00220551	5.00949e-06	0.0144547	9.03021e-07	0.00573759	Potra000342g32177	Missense_Mutation	AT2G21820	Potri.010G176200	Unknown	PseudoChr10	Y
Potra000342	49157	1.06867e-06	0.00370471	4.19347e-05	0.0645241	8.39022e-06	0.0375121	Potra000342g01188	3'UTR	AT3G12685	Potri.010G176100	Unknown	PseudoChr10	Y
Potra000342	50103	1.06867e-06	0.00370471	3.59978e-05	0.0581757	8.39022e-06	0.0375121	Potra000342g01188	Intron	AT3G12685	Potri.010G176100	Unknown	PseudoChr10	Y
Potra000342	51929	1.06867e-06	0.00370471	3.76326e-05	0.0598492	8.39022e-06	0.0375121	Potra000342g01188	Intron	AT3G12685	Potri.010G176100	Unknown	PseudoChr10	Y
Potra000342	52370	1.06867e-06	0.00370471	3.26181e-05	0.0545638	8.39022e-06	0.0375121	Potra000342g01188	Silent	AT3G12685	Potri.010G176100	Unknown	PseudoChr10	Y
Potra000342	58757	2.75703e-10	3.20032e-06	7.22876e-08	0.000445064	2.62457e-09	4.60923e-05	Potra000342g01189	5'UTR	AT3G12380	Potri.002G128300	ARP5,ATARP5	PseudoChr10	Y
Potra000378	5945	4.69494e-05	0.067412	1.57977e-06	0.00606847	1.37465e-06	0.00832464	Unknown	IGR	Unknown	Unknown	Unknown	PseudoChr07	N
Potra000461	13421	6.25708e-06	0.0159843	6.92173e-06	0.0179646	0.00135144	0.690936	Potra000461g02683	5'Flank	AT3G50590	Potri.007G041000	Unknown	PseudoChr07	N
Potra000488	87452	2.0203e-08	0.000146779	5.35214e-07	0.0025708	0.000534045	0.540488	Unknown	IGR	Unknown	Unknown	Unknown	PseudoChr07	N
Potra000489	11485	1.83723e-05	0.0351948	4.43516e-06	0.0131951	0.00090443	0.629595	Unknown	IGR	Unknown	Unknown	Unknown	PseudoChr09	N
Potra000489	12458	1.83434e-05	0.0351714	7.72617e-06	0.0191982	6.38849e-05	0.174538	Unknown	IGR	Unknown	Unknown	Unknown	PseudoChr09	N
Potra000489	19779	1.83434e-05	0.0351714	6.00518e-06	0.0164935	6.38849e-05	0.174538	Potra000489g03059	Intron	AT5G53530	Potri.009G021200	VPS26A	PseudoChr09	N
Potra000489	20405	1.83434e-05	0.0351714	6.1178e-06	0.0166583	6.38849e-05	0.174538	Potra000489g03059	Intron	AT5G53530	Potri.009G021200	VPS26A	PseudoChr09	N
Potra000489	20655	1.83434e-05	0.0351714	7.78419e-06	0.0193099	6.38849e-05	0.174538	Potra000489g03059	Intron	AT5G53530	Potri.009G021200	VPS26A	PseudoChr09	N
Potra000489	21112	1.83434e-05	0.0351714	7.16964e-06	0.0183608	6.38849e-05	0.174538	Potra000489g03059	5'UTR	AT5G53530	Potri.009G021200	VPS26A	PseudoChr09	N
Potra000489	25410	3.06279e-05	0.0495264	4.41673e-06	0.0131668	6.88505e-05	0.183314	Potra000489g03059	Intron	AT5G53530	Potri.009G021200	VPS26A	PseudoChr09	N
Potra000489	32944	2.53012e-05	0.0437626	6.89948e-06	0.0179487	0.00105139	0.649329	Unknown	IGR	Unknown	Unknown	Unknown	PseudoChr09	N
Potra000490	112679	1.5569e-05	0.0312262	1.66397e-05	0.0342446	0.00503885	0.868738	Potra000490g03085	3'Flank	AT5G47680	Potri.006G004900	Unknown	PseudoChr06	N
Potra000530	14580	1.16749e-06	0.00400994	1.05381e-07	0.000615477	5.81781e-05	0.164465	Unknown	IGR	Unknown	Unknown	Unknown	PseudoChr10	Y
Potra000530	14693	4.79767e-07	0.0021003	1.25384e-08	0.000102059	1.31904e-05	0.0543263	Unknown	IGR	Unknown	Unknown	Unknown	PseudoChr10	Y
Potra000530	14763	4.71613e-07	0.00206681	7.35185e-10	9.1169e-06	2.90558e-05	0.0974548	Unknown	IGR	Unknown	Unknown	Unknown	PseudoChr10	Y
Potra000530	66682	1.83289e-06	0.00595117	2.90581e-06	0.00978077	1.80365e-06	0.0104885	Unknown	IGR	Unknown	Unknown	Unknown	PseudoChr10	Y
Potra000530	66688	6.37665e-07	0.0023646	0.000107165	0.114031	6.92674e-08	0.000684945	Unknown	IGR	Unknown	Unknown	Unknown	PseudoChr10	Y
Potra000530	66740	6.37665e-07	0.0023646	0.000104083	0.11188	6.92674e-08	0.000684945	Unknown	IGR	Unknown	Unknown	Unknown	PseudoChr10	Y
Potra000530	67289	2.05921e-06	0.00654092	1.25815e-05	0.0274609	9.12905e-07	0.00578365	Unknown	IGR	Unknown	Unknown	Unknown	PseudoChr10	Y
Potra000530	69579	1.69411e-06	0.00554894	5.05048e-07	0.00245757	1.86759e-06	0.0107872	Potra000530g35642	3'Flank	AT4G14530	Potri.010G183800	Unknown	PseudoChr10	Y
Potra000530	73715	3.32329e-06	0.00950412	7.06825e-06	0.0181852	1.43165e-06	0.00857515	Potra000530g03676	Silent	AT2G40340	Potri.010G183700	AtERF48,DREB2C	PseudoChr10	Y
Potra000530	74465	9.88767e-07	0.00346879	5.01263e-07	0.00244721	1.25009e-05	0.0518267	Potra000530g03676	Intron	AT2G40340	Potri.010G183700	AtERF48,DREB2C	PseudoChr10	Y
Potra000530	87725	3.39694e-07	0.0016204	3.75471e-05	0.0597429	1.63074e-07	0.00143194	Potra000530g03677	Intron	AT2G40370	Potri.010G183600	LAC5	PseudoChr10	Y
Potra000530	88676	4.638e-08	0.00030456	1.43322e-06	0.00559261	2.12821e-07	0.00181786	Potra000530g03677	Intron	AT2G40370	Potri.010G183600	LAC5	PseudoChr10	Y
Potra000530	92401	3.12143e-07	0.00152447	5.57943e-05	0.0776554	5.92678e-07	0.00415675	Potra000530g03677	Intron	AT2G40370	Potri.010G183600	LAC5	PseudoChr10	Y
Potra000530	96035	1.18377e-07	0.000686285	2.28398e-05	0.0430656	9.09793e-08	0.000877891	Potra000530g03677	5'Flank	AT2G40370	Potri.010G183600	LAC5	PseudoChr10	Y
Potra000530	96100	1.18377e-07	0.000686285	2.08334e-05	0.0403732	9.09793e-08	0.000877891	Potra000530g03677	5'Flank	AT2G40370	Potri.010G183600	LAC5	PseudoChr10	Y
Potra000530	96645	1.20488e-07	0.00069733	2.97449e-09	2.98996e-05	5.69934e-06	0.0274071	Unknown	IGR	Unknown	Unknown	Unknown	PseudoChr10	Y
Potra000530	97207	2.55483e-06	0.00780656	0.000120455	0.121578	8.20181e-06	0.0372001	Unknown	IGR	Unknown	Unknown	Unknown	PseudoChr10	Y
Potra000530	98723	3.09207e-05	0.0498818	9.69917e-07	0.00413749	0.000168801	0.31622	Potra000530g03678	3'Flank	AT3G51740	Potri.010G183400	IMK2	PseudoChr10	Y
Potra000530	98746	3.09207e-05	0.0498818	7.99691e-07	0.00351684	0.000168801	0.31622	Potra000530g03678	3'Flank	AT3G51740	Potri.010G183400	IMK2	PseudoChr10	Y
Potra000530	98946	1.4672e-05	0.0299849	5.89567e-08	0.000369662	7.81527e-06	0.0356309	Potra000530g03678	3'Flank	AT3G51740	Potri.010G183400	IMK2	PseudoChr10	Y
Potra000530	98948	1.4672e-05	0.0299849	7.35433e-08	0.000450916	7.81527e-06	0.0356309	Potra000530g03678	3'Flank	AT3G51740	Potri.010G183400	IMK2	PseudoChr10	Y
Potra000530	99260	2.42378e-05	0.0426432	1.13287e-07	0.000654749	1.86583e-05	0.0701956	Potra000530g03678	3'Flank	AT3G51740	Potri.010G183400	IMK2	PseudoChr10	Y
Potra000530	99828	1.15853e-05	0.0246861	9.98897e-06	0.0230092	5.46153e-06	0.0263791	Potra000530g03678	3'UTR	AT3G51740	Potri.010G183400	IMK2	PseudoChr10	Y
Potra000530	100374	8.84532e-06	0.0202262	3.40682e-07	0.00176222	2.39281e-05	0.0840444	Potra000530g03678	Silent	AT3G51740	Potri.010G183400	IMK2	PseudoChr10	Y
Potra000530	100537	4.99464e-06	0.0135626	4.76672e-06	0.0139568	1.45285e-06	0.00869032	Potra000530g03678	Missense_Mutation	AT3G51740	Potri.010G183400	IMK2	PseudoChr10	Y
Potra000530	100588	3.01975e-06	0.00879567	8.20164e-06	0.0200537	1.94101e-06	0.0111107	Potra000530g03678	Missense_Mutation	AT3G51740	Potri.010G183400	IMK2	PseudoChr10	Y
Potra000530	101921	1.12704e-05	0.0240779	2.54966e-05	0.0464932	4.33701e-05	0.13123	Potra000530g03678	Silent	AT3G51740	Potri.010G183400	IMK2	PseudoChr10	Y
Potra000530	101932	1.12704e-05	0.0240779	2.65389e-05	0.0476296	4.33701e-05	0.13123	Potra000530g03678	Missense_Mutation	AT3G51740	Potri.010G183400	IMK2	PseudoChr10	Y
Potra000530	104128	2.01776e-05	0.0371592	8.46033e-06	0.0204159	2.19205e-05	0.0793411	Potra000530g03679	5'Flank	AT2G38360	Potri.010G183300	PRA1.B4	PseudoChr10	Y
Potra000530	104138	2.01776e-05	0.0371592	8.97768e-06	0.021214	2.19205e-05	0.0793411	Potra000530g03679	5'Flank	AT2G38360	Potri.010G183300	PRA1.B4	PseudoChr10	Y
Potra000530	112590	1.857e-06	0.00601994	4.07565e-06	0.0124773	2.45474e-06	0.0128763	Potra000530g03681	3'Flank	AT2G40390	Potri.010G183100	Unknown	PseudoChr10	Y
Potra000530	114531	7.63059e-08	0.000478819	1.23824e-05	0.02716	6.01038e-07	0.00420196	Potra000530g03681	Missense_Mutation	AT2G40390	Potri.010G183100	Unknown	PseudoChr10	Y
Potra000530	119795	3.55782e-07	0.00168732	1.50215e-05	0.0317394	8.14068e-07	0.00527157	Potra000530g03682	Intron	AT2G13620	Potri.010G183000	ATCHX15,CHX15	PseudoChr10	Y
Potra000530	119800	3.55782e-07	0.00168732	1.56271e-05	0.0326764	8.14068e-07	0.00527157	Potra000530g03682	Intron	AT2G13620	Potri.010G183000	ATCHX15,CHX15	PseudoChr10	Y
Potra000530	121289	4.53075e-08	0.000297994	3.55826e-06	0.0112582	4.80042e-08	0.000511554	Potra000530g03682	Intron	AT2G13620	Potri.010G183000	ATCHX15,CHX15	PseudoChr10	Y
Potra000530	121839	8.87693e-08	0.000542894	9.95546e-06	0.0229495	2.24492e-07	0.00190027	Potra000530g03683	3'Flank	AT3G44900	Potri.010G182900	ATCHX4,CHX4	PseudoChr10	Y
Potra000530	121876	4.21262e-08	0.000281591	4.75826e-06	0.0139412	1.54264e-06	0.0091898	Potra000530g03683	3'Flank	AT3G44900	Potri.010G182900	ATCHX4,CHX4	PseudoChr10	Y
Potra000530	121915	8.87693e-08	0.000542894	8.96733e-06	0.0212008	2.24492e-07	0.00190027	Potra000530g03683	3'Flank	AT3G44900	Potri.010G182900	ATCHX4,CHX4	PseudoChr10	Y
Potra000530	124387	9.12138e-06	0.0207181	1.98147e-05	0.0391291	1.61042e-05	0.0634709	Potra000530g03683	Missense_Mutation	AT3G44900	Potri.010G182900	ATCHX4,CHX4	PseudoChr10	Y
Potra000530	124985	5.64005e-06	0.0148716	8.94786e-05	0.102098	5.72677e-06	0.0274788	Potra000530g03683	Silent	AT3G44900	Potri.010G182900	ATCHX4,CHX4	PseudoChr10	Y
Potra000530	127431	5.64005e-06	0.0148716	8.80314e-05	0.101281	5.72677e-06	0.0274788	Potra000530g03685	3'Flank	AT5G05365	Potri.010G182700	Unknown	PseudoChr10	Y
Potra000530	127572	2.60167e-06	0.00794376	1.52091e-05	0.0320137	2.04959e-05	0.0751139	Potra000530g03685	3'Flank	AT5G05365	Potri.010G182700	Unknown	PseudoChr10	Y
Potra000530	127866	1.76659e-06	0.00575874	5.23635e-05	0.0746619	8.6203e-06	0.0383762	Potra000530g03685	3'Flank	AT5G05365	Potri.010G182700	Unknown	PseudoChr10	Y
Potra000530	127998	7.33365e-06	0.0180049	4.08027e-05	0.0632211	5.30362e-06	0.0257298	Potra000530g03685	3'Flank	AT5G05365	Potri.010G182700	Unknown	PseudoChr10	Y
Potra000530	128151	2.23101e-06	0.00695188	1.80179e-05	0.0365047	1.96587e-06	0.0111947	Potra000530g03685	3'Flank	AT5G05365	Potri.010G182700	Unknown	PseudoChr10	Y
Potra000530	128414	2.23101e-06	0.00695188	1.86778e-05	0.0374496	1.96587e-06	0.0111947	Potra000530g03685	3'Flank	AT5G05365	Potri.010G182700	Unknown	PseudoChr10	Y
Potra000530	128627	2.23101e-06	0.00695188	1.61458e-05	0.0335552	1.96587e-06	0.0111947	Potra000530g03685	3'Flank	AT5G05365	Potri.010G182700	Unknown	PseudoChr10	Y
Potra000530	129092	2.23101e-06	0.00695188	1.85222e-05	0.0372878	1.96587e-06	0.0111947	Potra000530g03685	3'Flank	AT5G05365	Potri.010G182700	Unknown	PseudoChr10	Y
Potra000530	129662	8.71914e-07	0.00309327	1.9045e-05	0.0379268	1.37077e-05	0.0560885	Potra000530g03684	Missense_Mutation	AT4G14270	Potri.010G182800	Unknown	PseudoChr10	Y
Potra000530	130780	1.60311e-07	0.000907299	2.68025e-06	0.00922468	7.24822e-08	0.00071352	Potra000530g03685	3'UTR	AT5G05365	Potri.010G182700	Unknown	PseudoChr10	Y
Potra000530	133429	1.32232e-07	0.000757802	1.05222e-05	0.0239569	1.61122e-06	0.00954653	Potra000530g03685	5'Flank	AT5G05365	Potri.010G182700	Unknown	PseudoChr10	Y
Potra000530	134094	9.61493e-08	0.000573477	7.66115e-06	0.0191009	1.71527e-07	0.00150016	Potra000530g03685	5'Flank	AT5G05365	Potri.010G182700	Unknown	PseudoChr10	Y
Potra000577	16297	2.27566e-05	0.040459	8.43536e-06	0.020389	0.0140962	0.935895	Unknown	IGR	Unknown	Unknown	Unknown	PseudoChr09	N
Potra000577	16344	1.235e-06	0.00421008	8.61089e-07	0.00374966	0.00328551	0.832364	Unknown	IGR	Unknown	Unknown	Unknown	PseudoChr09	N
Potra000577	16348	3.02689e-06	0.00879567	2.05046e-05	0.0400232	0.00644947	0.887656	Unknown	IGR	Unknown	Unknown	Unknown	PseudoChr09	N
Potra000577	16420	6.33147e-07	0.00235423	3.03203e-07	0.00158687	0.001933	0.756282	Unknown	IGR	Unknown	Unknown	Unknown	PseudoChr09	N
Potra000577	22958	2.63276e-05	0.0451378	1.85214e-05	0.0372878	0.0883738	0.975059	Unknown	IGR	Unknown	Unknown	Unknown	PseudoChr09	N
Potra000663	91825	3.18175e-07	0.00153775	1.38161e-05	0.0296016	0.0225319	0.949556	Unknown	IGR	Unknown	Unknown	Unknown	PseudoChr16	N
Potra000769	13812	5.35085e-06	0.0142373	2.71832e-05	0.0483941	0.00699661	0.898967	Potra000769g06072	Intron	AT2G01080	Potri.001G208000	Unknown	PseudoChr01	N
Potra000799	194	2.04789e-06	0.00650998	6.87625e-06	0.01792	1.18824e-05	0.0498683	Unknown	IGR	Unknown	Unknown	Unknown	PseudoChr10	Y
Potra000799	439	2.40106e-06	0.00735401	6.01956e-06	0.0165024	9.97145e-06	0.042923	Unknown	IGR	Unknown	Unknown	Unknown	PseudoChr10	Y
Potra000799	692	5.18245e-07	0.00212003	5.56566e-07	0.00265007	2.33605e-06	0.0124319	Unknown	IGR	Unknown	Unknown	Unknown	PseudoChr10	Y
Potra000799	1193	5.18245e-07	0.00212003	6.31848e-07	0.00294216	2.33605e-06	0.0124319	Unknown	IGR	Unknown	Unknown	Unknown	PseudoChr10	Y
Potra000799	1614	5.18245e-07	0.00212003	5.59682e-07	0.0026592	2.33605e-06	0.0124319	Unknown	IGR	Unknown	Unknown	Unknown	PseudoChr10	Y
Potra000799	1642	2.25357e-07	0.00122487	4.88315e-07	0.00240519	1.86975e-06	0.0107872	Unknown	IGR	Unknown	Unknown	Unknown	PseudoChr10	Y
Potra000799	2231	5.18245e-07	0.00212003	5.38833e-07	0.002585	2.33605e-06	0.0124319	Unknown	IGR	Unknown	Unknown	Unknown	PseudoChr10	Y
Potra000799	2437	5.18245e-07	0.00212003	6.33561e-07	0.00294515	2.33605e-06	0.0124319	Unknown	IGR	Unknown	Unknown	Unknown	PseudoChr10	Y
Potra000799	2993	4.70721e-07	0.00206511	4.84141e-07	0.00238728	2.33605e-06	0.0124319	Unknown	IGR	Unknown	Unknown	Unknown	PseudoChr10	Y
Potra000799	3716	9.95229e-08	0.00058931	2.02173e-07	0.00109696	1.03301e-06	0.00646986	Unknown	IGR	Unknown	Unknown	Unknown	PseudoChr10	Y
Potra000799	3789	5.18245e-07	0.00212003	6.69356e-07	0.00306683	2.33605e-06	0.0124319	Unknown	IGR	Unknown	Unknown	Unknown	PseudoChr10	Y
Potra000799	3993	7.79418e-06	0.0189989	7.30912e-07	0.00328942	0.000106099	0.242363	Unknown	IGR	Unknown	Unknown	Unknown	PseudoChr10	Y
Potra000799	4084	7.79418e-06	0.0189989	1.05477e-06	0.00442776	0.000106099	0.242363	Unknown	IGR	Unknown	Unknown	Unknown	PseudoChr10	Y
Potra000799	4195	4.6488e-07	0.00206511	1.44434e-08	0.000115301	1.34846e-05	0.0552786	Unknown	IGR	Unknown	Unknown	Unknown	PseudoChr10	Y
Potra000799	4653	3.54563e-06	0.0100543	4.31049e-07	0.00217138	5.25304e-05	0.153858	Unknown	IGR	Unknown	Unknown	Unknown	PseudoChr10	Y
Potra000799	4956	2.20023e-05	0.0396116	4.02249e-06	0.0123466	2.6977e-05	0.0925322	Unknown	IGR	Unknown	Unknown	Unknown	PseudoChr10	Y
Potra000799	5990	5.26679e-06	0.0140319	1.19472e-06	0.0048812	1.36784e-05	0.0560208	Unknown	IGR	Unknown	Unknown	Unknown	PseudoChr10	Y
Potra000799	6257	5.18245e-07	0.00212003	5.44266e-07	0.00260269	2.33605e-06	0.0124319	Unknown	IGR	Unknown	Unknown	Unknown	PseudoChr10	Y
Potra000799	6777	4.70721e-07	0.00206511	5.89116e-07	0.0027723	2.33605e-06	0.0124319	Unknown	IGR	Unknown	Unknown	Unknown	PseudoChr10	Y
Potra000799	6800	4.70721e-07	0.00206511	4.58716e-07	0.00228479	2.33605e-06	0.0124319	Unknown	IGR	Unknown	Unknown	Unknown	PseudoChr10	Y
Potra000799	6847	4.70721e-07	0.00206511	4.3827e-07	0.00220274	2.33605e-06	0.0124319	Unknown	IGR	Unknown	Unknown	Unknown	PseudoChr10	Y
Potra000799	6863	5.3224e-07	0.00212003	3.82647e-09	3.73623e-05	1.02696e-05	0.0439029	Unknown	IGR	Unknown	Unknown	Unknown	PseudoChr10	Y
Potra000799	6942	2.79954e-06	0.00845345	7.34218e-07	0.00329761	1.6434e-05	0.0640219	Unknown	IGR	Unknown	Unknown	Unknown	PseudoChr10	Y
Potra000799	7301	4.70721e-07	0.00206511	7.38288e-07	0.00330732	2.33605e-06	0.0124319	Unknown	IGR	Unknown	Unknown	Unknown	PseudoChr10	Y
Potra000799	7302	4.70721e-07	0.00206511	6.19832e-07	0.00289533	2.33605e-06	0.0124319	Unknown	IGR	Unknown	Unknown	Unknown	PseudoChr10	Y
Potra000799	7403	4.70721e-07	0.00206511	5.54723e-07	0.00264414	2.33605e-06	0.0124319	Unknown	IGR	Unknown	Unknown	Unknown	PseudoChr10	Y
Potra000799	7410	4.70721e-07	0.00206511	7.15001e-07	0.00323754	2.33605e-06	0.0124319	Unknown	IGR	Unknown	Unknown	Unknown	PseudoChr10	Y
Potra000799	7867	5.18245e-07	0.00212003	5.7725e-07	0.00272224	2.33605e-06	0.0124319	Unknown	IGR	Unknown	Unknown	Unknown	PseudoChr10	Y
Potra000799	7894	5.18245e-07	0.00212003	6.69213e-07	0.00306683	2.33605e-06	0.0124319	Unknown	IGR	Unknown	Unknown	Unknown	PseudoChr10	Y
Potra000799	9666	4.53893e-07	0.00206511	3.01096e-07	0.00157771	0.000134028	0.278883	Unknown	IGR	Unknown	Unknown	Unknown	PseudoChr10	Y
Potra000799	9773	4.99781e-07	0.00212003	3.33517e-07	0.00173122	0.000134028	0.278883	Unknown	IGR	Unknown	Unknown	Unknown	PseudoChr10	Y
Potra000799	9919	3.27951e-06	0.00939722	1.59881e-06	0.00611512	0.000268942	0.409037	Unknown	IGR	Unknown	Unknown	Unknown	PseudoChr10	Y
Potra000799	13947	7.72206e-06	0.0188456	1.01877e-05	0.0233513	7.92935e-06	0.0360761	Unknown	IGR	Unknown	Unknown	Unknown	PseudoChr10	Y
Potra000799	14587	6.19704e-06	0.0158408	1.10588e-05	0.0248721	1.28061e-05	0.0528922	Unknown	IGR	Unknown	Unknown	Unknown	PseudoChr10	Y
Potra000799	15607	2.39772e-05	0.042312	2.80632e-05	0.0494388	1.81309e-05	0.0689725	Unknown	IGR	Unknown	Unknown	Unknown	PseudoChr10	Y
Potra000799	16912	8.41665e-06	0.0195177	1.15684e-05	0.0257568	7.92935e-06	0.0360761	Unknown	IGR	Unknown	Unknown	Unknown	PseudoChr10	Y
Potra000799	25004	8.18193e-07	0.0029934	3.41634e-06	0.0109599	7.75758e-07	0.00506835	Unknown	IGR	Unknown	Unknown	Unknown	PseudoChr10	Y
Potra000799	26908	1.35006e-06	0.00452349	2.7963e-06	0.00953525	1.68953e-06	0.00994344	Unknown	IGR	Unknown	Unknown	Unknown	PseudoChr10	Y
Potra000799	27748	9.72218e-06	0.0218614	6.90977e-06	0.0179487	1.19503e-05	0.0500644	Unknown	IGR	Unknown	Unknown	Unknown	PseudoChr10	Y
Potra000799	28355	1.56591e-05	0.031315	1.40215e-06	0.00551519	3.82045e-05	0.119797	Potra000799g35103	5'Flank	AT1G79490	Potri.010G173400	EMB2217	PseudoChr10	Y
Potra000799	29312	8.37853e-06	0.0194624	1.9838e-05	0.0391291	2.59456e-06	0.013449	Potra000799g35103	5'Flank	AT1G79490	Potri.010G173400	EMB2217	PseudoChr10	Y
Potra000799	29331	2.65727e-06	0.00808341	1.04585e-05	0.0238487	9.62668e-07	0.00606392	Potra000799g35103	5'Flank	AT1G79490	Potri.010G173400	EMB2217	PseudoChr10	Y
Potra000799	29751	1.79789e-07	0.00100368	5.01143e-08	0.00031955	1.09551e-07	0.00102554	Potra000799g35103	5'Flank	AT1G79490	Potri.010G173400	EMB2217	PseudoChr10	Y
Potra000799	30848	2.01265e-06	0.0064079	6.79587e-06	0.0178048	8.99907e-07	0.00572609	Potra000799g35103	Intron	AT1G79490	Potri.010G173400	EMB2217	PseudoChr10	Y
Potra000799	37317	7.98475e-06	0.0193369	1.1951e-05	0.0264098	6.82883e-05	0.182704	Unknown	IGR	Unknown	Unknown	Unknown	PseudoChr10	Y
Potra000799	37440	3.06272e-05	0.0495264	9.02323e-06	0.0212737	0.000182309	0.328029	Unknown	IGR	Unknown	Unknown	Unknown	PseudoChr10	Y
Potra000799	38951	6.19941e-05	0.0816802	2.60247e-05	0.0470823	4.34169e-06	0.0213756	Unknown	IGR	Unknown	Unknown	Unknown	PseudoChr10	Y
Potra000799	41903	0.000115056	0.11845	1.22716e-05	0.0269788	4.26317e-06	0.0210306	Potra000799g35449	5'Flank	AT1G16330	Potri.010G173200	CYCB3;1	PseudoChr10	Y
Potra000799	42131	1.16039e-05	0.0247113	9.19691e-08	0.000548712	1.07983e-07	0.00101302	Potra000799g35449	5'Flank	AT1G16330	Potri.010G173200	CYCB3;1	PseudoChr10	Y
Potra000904	16969	4.34828e-06	0.0120469	1.28634e-06	0.00516651	0.000677823	0.571526	Unknown	IGR	Unknown	Unknown	Unknown	PseudoChr01	N
Potra000904	16972	4.34828e-06	0.0120469	1.60366e-06	0.0061231	0.000677823	0.571526	Unknown	IGR	Unknown	Unknown	Unknown	PseudoChr01	N
Potra000904	16993	4.34828e-06	0.0120469	1.61529e-06	0.0061569	0.000677823	0.571526	Unknown	IGR	Unknown	Unknown	Unknown	PseudoChr01	N
Potra000904	17159	9.33503e-06	0.0210633	1.8973e-06	0.00706179	0.000869112	0.620657	Unknown	IGR	Unknown	Unknown	Unknown	PseudoChr01	N
Potra000908	1197	4.70721e-07	0.00206511	4.80843e-07	0.0023763	2.33605e-06	0.0124319	Unknown	IGR	Unknown	Unknown	Unknown	PseudoChr10	Y
Potra000908	1382	4.70721e-07	0.00206511	5.31187e-07	0.00256186	2.33605e-06	0.0124319	Unknown	IGR	Unknown	Unknown	Unknown	PseudoChr10	Y
Potra000908	1420	4.70721e-07	0.00206511	5.767e-07	0.00272224	2.33605e-06	0.0124319	Unknown	IGR	Unknown	Unknown	Unknown	PseudoChr10	Y
Potra000908	1952	2.25357e-07	0.00122487	5.28805e-07	0.00255355	1.86975e-06	0.0107872	Potra000908g07359	5'Flank	AT1G79440	Potri.010G174000	ALDH5F1,SSADH,SSADH1	PseudoChr10	Y
Potra000908	2138	5.18245e-07	0.00212003	6.56154e-07	0.00303304	2.33605e-06	0.0124319	Potra000908g07359	5'Flank	AT1G79440	Potri.010G174000	ALDH5F1,SSADH,SSADH1	PseudoChr10	Y
Potra000908	2272	8.98998e-08	0.000548171	2.25357e-07	0.00121237	1.03301e-06	0.00646986	Potra000908g07359	5'Flank	AT1G79440	Potri.010G174000	ALDH5F1,SSADH,SSADH1	PseudoChr10	Y
Potra000908	2275	3.44387e-06	0.00981327	4.73439e-06	0.0138896	8.82304e-06	0.039089	Potra000908g07359	5'Flank	AT1G79440	Potri.010G174000	ALDH5F1,SSADH,SSADH1	PseudoChr10	Y
Potra000908	2352	4.70721e-07	0.00206511	5.02984e-07	0.00245291	2.33605e-06	0.0124319	Potra000908g07359	5'Flank	AT1G79440	Potri.010G174000	ALDH5F1,SSADH,SSADH1	PseudoChr10	Y
Potra000908	2615	2.28535e-07	0.0012314	2.38501e-07	0.0012738	3.79317e-06	0.0189032	Potra000908g07359	5'Flank	AT1G79440	Potri.010G174000	ALDH5F1,SSADH,SSADH1	PseudoChr10	Y
Potra000908	2616	6.11279e-06	0.0157137	3.07518e-06	0.0100978	4.52126e-06	0.022204	Potra000908g07359	5'Flank	AT1G79440	Potri.010G174000	ALDH5F1,SSADH,SSADH1	PseudoChr10	Y
Potra000908	2695	1.15808e-08	8.73906e-05	4.71192e-05	0.0699698	3.02375e-06	0.0154189	Potra000908g07359	5'Flank	AT1G79440	Potri.010G174000	ALDH5F1,SSADH,SSADH1	PseudoChr10	Y
Potra000908	3396	5.52731e-07	0.00217984	3.59713e-08	0.00023871	1.82473e-05	0.0692428	Potra000908g07359	5'Flank	AT1G79440	Potri.010G174000	ALDH5F1,SSADH,SSADH1	PseudoChr10	Y
Potra000908	3468	2.73718e-07	0.00140197	8.56923e-08	0.000516828	8.50518e-07	0.00545133	Potra000908g07359	5'Flank	AT1G79440	Potri.010G174000	ALDH5F1,SSADH,SSADH1	PseudoChr10	Y
Potra000908	3578	4.70721e-07	0.00206511	4.48154e-07	0.00224641	2.33605e-06	0.0124319	Potra000908g07359	5'Flank	AT1G79440	Potri.010G174000	ALDH5F1,SSADH,SSADH1	PseudoChr10	Y
Potra000908	3676	2.25357e-07	0.00122487	5.91026e-07	0.00277835	1.86975e-06	0.0107872	Potra000908g07359	5'Flank	AT1G79440	Potri.010G174000	ALDH5F1,SSADH,SSADH1	PseudoChr10	Y
Potra000908	3801	4.70721e-07	0.00206511	5.10849e-07	0.00248307	2.33605e-06	0.0124319	Potra000908g07359	5'UTR	AT1G79440	Potri.010G174000	ALDH5F1,SSADH,SSADH1	PseudoChr10	Y
Potra000908	3866	5.18245e-07	0.00212003	6.69689e-07	0.00306683	2.33605e-06	0.0124319	Potra000908g07359	Missense_Mutation	AT1G79440	Potri.010G174000	ALDH5F1,SSADH,SSADH1	PseudoChr10	Y
Potra000908	3896	5.18245e-07	0.00212003	7.23487e-07	0.00326263	2.33605e-06	0.0124319	Potra000908g07359	Missense_Mutation	AT1G79440	Potri.010G174000	ALDH5F1,SSADH,SSADH1	PseudoChr10	Y
Potra000908	4149	5.18245e-07	0.00212003	6.57603e-07	0.00303657	2.33605e-06	0.0124319	Potra000908g07359	Intron	AT1G79440	Potri.010G174000	ALDH5F1,SSADH,SSADH1	PseudoChr10	Y
Potra000908	4219	4.70721e-07	0.00206511	5.24072e-07	0.00253899	2.33605e-06	0.0124319	Potra000908g07359	Intron	AT1G79440	Potri.010G174000	ALDH5F1,SSADH,SSADH1	PseudoChr10	Y
Potra000908	4850	4.70721e-07	0.00206511	4.80255e-07	0.00237605	2.33605e-06	0.0124319	Potra000908g07359	Intron	AT1G79440	Potri.010G174000	ALDH5F1,SSADH,SSADH1	PseudoChr10	Y
Potra000908	4962	4.70721e-07	0.00206511	5.42268e-07	0.00259594	2.33605e-06	0.0124319	Potra000908g07359	Intron	AT1G79440	Potri.010G174000	ALDH5F1,SSADH,SSADH1	PseudoChr10	Y
Potra000908	5113	4.70721e-07	0.00206511	4.39728e-07	0.00220757	2.33605e-06	0.0124319	Potra000908g07359	Intron	AT1G79440	Potri.010G174000	ALDH5F1,SSADH,SSADH1	PseudoChr10	Y
Potra000908	5434	4.70721e-07	0.00206511	6.6858e-07	0.00306683	2.33605e-06	0.0124319	Potra000908g07359	Intron	AT1G79440	Potri.010G174000	ALDH5F1,SSADH,SSADH1	PseudoChr10	Y
Potra000908	7272	2.25357e-07	0.00122487	7.22051e-07	0.00325948	1.86975e-06	0.0107872	Potra000908g07359	Intron	AT1G79440	Potri.010G174000	ALDH5F1,SSADH,SSADH1	PseudoChr10	Y
Potra000908	8015	5.18245e-07	0.00212003	7.19546e-07	0.00325148	2.33605e-06	0.0124319	Potra000908g07359	Intron	AT1G79440	Potri.010G174000	ALDH5F1,SSADH,SSADH1	PseudoChr10	Y
Potra000908	8240	4.70721e-07	0.00206511	5.72795e-07	0.00271298	2.33605e-06	0.0124319	Potra000908g07359	Intron	AT1G79440	Potri.010G174000	ALDH5F1,SSADH,SSADH1	PseudoChr10	Y
Potra000908	8596	4.70721e-07	0.00206511	5.74436e-07	0.00271765	2.33605e-06	0.0124319	Potra000908g07359	3'UTR	AT1G79440	Potri.010G174000	ALDH5F1,SSADH,SSADH1	PseudoChr10	Y
Potra000908	8938	4.70721e-07	0.00206511	5.31682e-07	0.00256186	2.33605e-06	0.0124319	Potra000908g07359	Missense_Mutation	AT1G79440	Potri.010G174000	ALDH5F1,SSADH,SSADH1	PseudoChr10	Y
Potra000908	9562	4.70721e-07	0.00206511	4.50781e-07	0.00225285	2.33605e-06	0.0124319	Potra000908g07359	3'UTR	AT1G79440	Potri.010G174000	ALDH5F1,SSADH,SSADH1	PseudoChr10	Y
Potra000908	9890	5.18245e-07	0.00212003	5.13656e-07	0.00249245	2.33605e-06	0.0124319	Potra000908g07359	3'UTR	AT1G79440	Potri.010G174000	ALDH5F1,SSADH,SSADH1	PseudoChr10	Y
Potra000908	10624	1.93874e-05	0.0360604	1.57736e-05	0.0329205	8.34148e-06	0.037485	Potra000908g07359	Intron	AT1G79440	Potri.010G174000	ALDH5F1,SSADH,SSADH1	PseudoChr10	Y
Potra000908	10941	5.18245e-07	0.00212003	7.38619e-07	0.00330732	2.33605e-06	0.0124319	Potra000908g07359	Intron	AT1G79440	Potri.010G174000	ALDH5F1,SSADH,SSADH1	PseudoChr10	Y
Potra000908	12142	4.70721e-07	0.00206511	3.59376e-07	0.00184813	2.33605e-06	0.0124319	Potra000908g07359	3'UTR	AT1G79440	Potri.010G174000	ALDH5F1,SSADH,SSADH1	PseudoChr10	Y
Potra000908	16911	3.12262e-06	0.00899169	1.99621e-06	0.00737423	1.22878e-05	0.0512824	Potra000908g07360	5'Flank	AT1G79430	Potri.010G174100	APL,WDY	PseudoChr10	Y
Potra000908	16975	1.79484e-06	0.00583688	7.1902e-07	0.00325148	8.22214e-06	0.0372538	Potra000908g07360	5'Flank	AT1G79430	Potri.010G174100	APL,WDY	PseudoChr10	Y
Potra000908	17358	6.88874e-06	0.0170145	3.35781e-06	0.0108254	3.00464e-05	0.0999375	Potra000908g07360	5'Flank	AT1G79430	Potri.010G174100	APL,WDY	PseudoChr10	Y
Potra000908	19009	2.9809e-07	0.00146808	7.39161e-08	0.000452576	1.0736e-06	0.00671454	Potra000908g07360	5'UTR	AT1G79430	Potri.010G174100	APL,WDY	PseudoChr10	Y
Potra000908	21479	3.82671e-09	3.14233e-05	7.25125e-05	0.0913451	8.96597e-06	0.0396422	Potra000908g07360	3'UTR	AT1G79430	Potri.010G174100	APL,WDY	PseudoChr10	Y
Potra000908	21537	1.91347e-05	0.0357185	1.26819e-06	0.00511071	1.24251e-05	0.051659	Potra000908g07360	3'UTR	AT1G79430	Potri.010G174100	APL,WDY	PseudoChr10	Y
Potra000908	28497	2.99633e-09	2.52108e-05	5.07061e-05	0.0732888	5.94318e-06	0.0283622	Potra000908g07361	Intron	AT1G79420	Potri.010G174200	Unknown	PseudoChr10	Y
Potra000908	29819	1.38119e-05	0.0285115	2.41256e-05	0.044673	0.010818	0.922367	Potra000908g07361	Intron	AT1G79420	Potri.010G174200	Unknown	PseudoChr10	Y
Potra000908	38830	5.37104e-06	0.0142818	1.46358e-06	0.0056862	3.96243e-06	0.0196132	Unknown	IGR	Unknown	Unknown	Unknown	PseudoChr10	Y
Potra000908	39609	6.12622e-07	0.0022883	3.28633e-07	0.00170786	1.2819e-06	0.00777362	Potra000908g07362	5'Flank	AT1G16390	Potri.010G174400	3-Oct,ATOCT3	PseudoChr10	Y
Potra000908	40454	2.21404e-06	0.00693207	2.21814e-06	0.0080007	0.00178765	0.738483	Potra000908g07362	5'Flank	AT1G16390	Potri.010G174400	3-Oct,ATOCT3	PseudoChr10	Y
Potra000908	40617	4.91945e-06	0.0133761	1.01449e-06	0.00429119	3.96243e-06	0.0196132	Potra000908g07362	5'Flank	AT1G16390	Potri.010G174400	3-Oct,ATOCT3	PseudoChr10	Y
Potra000908	41424	4.91945e-06	0.0133761	1.31348e-06	0.00524885	3.96243e-06	0.0196132	Potra000908g07362	Missense_Mutation	AT1G16390	Potri.010G174400	3-Oct,ATOCT3	PseudoChr10	Y
Potra000908	41720	8.64452e-06	0.0198731	1.10245e-07	0.000640507	1.43177e-05	0.0580436	Potra000908g07362	Silent	AT1G16390	Potri.010G174400	3-Oct,ATOCT3	PseudoChr10	Y
Potra000908	41724	8.64452e-06	0.0198731	1.28282e-07	0.000724413	1.43177e-05	0.0580436	Potra000908g07362	Silent	AT1G16390	Potri.010G174400	3-Oct,ATOCT3	PseudoChr10	Y
Potra000908	41987	1.00624e-06	0.00351804	1.90876e-08	0.000141356	1.62204e-06	0.0095848	Potra000908g07362	Silent	AT1G16390	Potri.010G174400	3-Oct,ATOCT3	PseudoChr10	Y
Potra000908	42077	1.32183e-07	0.000757802	6.86425e-09	6.00173e-05	8.00023e-07	0.00520365	Potra000908g07362	Silent	AT1G16390	Potri.010G174400	3-Oct,ATOCT3	PseudoChr10	Y
Potra000908	42095	6.15304e-08	0.000392108	2.81527e-09	2.84929e-05	1.54563e-07	0.00137369	Potra000908g07362	Silent	AT1G16390	Potri.010G174400	3-Oct,ATOCT3	PseudoChr10	Y
Potra000908	42206	1.03169e-05	0.0225704	8.68319e-07	0.00377372	6.04805e-06	0.0287689	Potra000908g07362	Silent	AT1G16390	Potri.010G174400	3-Oct,ATOCT3	PseudoChr10	Y
Potra000908	42233	2.6351e-06	0.00802191	1.17434e-07	0.000673451	4.85879e-06	0.0237554	Potra000908g07362	Silent	AT1G16390	Potri.010G174400	3-Oct,ATOCT3	PseudoChr10	Y
Potra000908	43605	5.34272e-07	0.00212003	3.06632e-09	3.06367e-05	2.00282e-06	0.0113902	Potra000908g07362	3'Flank	AT1G16390	Potri.010G174400	3-Oct,ATOCT3	PseudoChr10	Y
Potra000908	44339	3.41013e-07	0.0016248	1.06063e-08	8.95559e-05	3.41285e-07	0.00274936	Potra000908g07362	3'Flank	AT1G16390	Potri.010G174400	3-Oct,ATOCT3	PseudoChr10	Y
Potra000908	44450	6.15562e-07	0.00229719	1.02005e-08	8.66247e-05	8.91492e-07	0.00568078	Potra000908g07362	3'Flank	AT1G16390	Potri.010G174400	3-Oct,ATOCT3	PseudoChr10	Y
Potra000908	47588	7.26926e-08	0.000457547	4.78172e-06	0.013973	5.51096e-05	0.158617	Potra000908g07363	Intron	AT3G12720	Potri.010G174500	ATMYB67,ATY53,MYB67	PseudoChr10	Y
Potra000908	47852	2.19697e-08	0.00015877	1.34174e-06	0.00532484	1.93906e-05	0.0725775	Potra000908g07363	Silent	AT3G12720	Potri.010G174500	ATMYB67,ATY53,MYB67	PseudoChr10	Y
Potra000908	47853	2.19697e-08	0.00015877	1.24062e-06	0.00502419	1.93906e-05	0.0725775	Potra000908g07363	Missense_Mutation	AT3G12720	Potri.010G174500	ATMYB67,ATY53,MYB67	PseudoChr10	Y
Potra000908	49028	2.62589e-06	0.00799984	8.06955e-07	0.00354527	8.45004e-06	0.0377028	Potra000908g07364	3'Flank	AT1G54330	Potri.010G174600	ANAC020,NAC020	PseudoChr10	Y
Potra000908	49315	5.03792e-06	0.0135822	5.2671e-07	0.00254803	1.40091e-05	0.0568975	Potra000908g07364	3'Flank	AT1G54330	Potri.010G174600	ANAC020,NAC020	PseudoChr10	Y
Potra000908	49323	5.03792e-06	0.0135822	5.68428e-07	0.00269786	1.40091e-05	0.0568975	Potra000908g07364	3'Flank	AT1G54330	Potri.010G174600	ANAC020,NAC020	PseudoChr10	Y
Potra000908	49395	4.07794e-07	0.00191186	2.19319e-05	0.0419063	3.20498e-05	0.104854	Potra000908g07364	3'Flank	AT1G54330	Potri.010G174600	ANAC020,NAC020	PseudoChr10	Y
Potra000908	49409	6.20607e-08	0.000394261	1.08342e-05	0.0244664	8.65658e-06	0.038468	Potra000908g07364	3'Flank	AT1G54330	Potri.010G174600	ANAC020,NAC020	PseudoChr10	Y
Potra000908	49482	6.19039e-08	0.000393875	1.53589e-05	0.0322524	1.72793e-05	0.0669585	Potra000908g07364	3'Flank	AT1G54330	Potri.010G174600	ANAC020,NAC020	PseudoChr10	Y
Potra000908	49581	8.70916e-06	0.0199924	8.84737e-07	0.00381887	2.69613e-05	0.0925322	Potra000908g07364	3'Flank	AT1G54330	Potri.010G174600	ANAC020,NAC020	PseudoChr10	Y
Potra000908	49631	2.62589e-06	0.00799984	4.62101e-07	0.00229391	8.45004e-06	0.0377028	Potra000908g07364	3'Flank	AT1G54330	Potri.010G174600	ANAC020,NAC020	PseudoChr10	Y
Potra000908	54040	7.18622e-10	7.1298e-06	8.01789e-06	0.019735	1.05679e-05	0.045003	Potra000908g07364	5'Flank	AT1G54330	Potri.010G174600	ANAC020,NAC020	PseudoChr10	Y
Potra000908	58835	2.79783e-10	3.20087e-06	2.7969e-05	0.0493729	3.47868e-05	0.1114	Unknown	IGR	Unknown	Unknown	Unknown	PseudoChr10	Y
Potra000908	59812	2.92885e-09	2.46938e-05	2.56898e-05	0.0467109	3.16112e-05	0.103793	Potra000908g07365	5'Flank	AT1G79390	Potri.010G174700	Unknown	PseudoChr10	Y
Potra000908	59835	2.92885e-09	2.46938e-05	2.626e-05	0.0474266	3.16112e-05	0.103793	Potra000908g07365	5'Flank	AT1G79390	Potri.010G174700	Unknown	PseudoChr10	Y
Potra000908	65069	1.31223e-07	0.000754134	1.19901e-05	0.026483	4.00063e-05	0.12344	Potra000908g07366	Intron	AT1G79380	Potri.010G174800	Unknown	PseudoChr10	Y
Potra000908	65499	2.37388e-07	0.0012561	2.43049e-05	0.0448738	6.38062e-05	0.174538	Potra000908g07366	Intron	AT1G79380	Potri.010G174800	Unknown	PseudoChr10	Y
Potra000908	69262	1.6588e-07	0.000934945	6.44971e-06	0.0172643	2.33476e-05	0.0823834	Potra000908g07366	Intron	AT1G79380	Potri.010G174800	Unknown	PseudoChr10	Y
Potra000908	70486	1.6588e-07	0.000934945	6.20355e-06	0.0168298	2.33476e-05	0.0823834	Potra000908g07366	Intron	AT1G79380	Potri.010G174800	Unknown	PseudoChr10	Y
Potra000908	74664	8.1914e-07	0.00299419	7.44414e-06	0.018782	0.000159259	0.307464	Potra000908g07366	5'UTR	AT1G79380	Potri.010G174800	Unknown	PseudoChr10	Y
Potra000908	75224	5.34979e-07	0.00212003	7.45554e-06	0.018782	0.000273013	0.409376	Potra000908g07366	5'Flank	AT1G79380	Potri.010G174800	Unknown	PseudoChr10	Y
Potra000908	75289	2.8932e-07	0.00144003	3.74707e-06	0.0116975	6.1041e-05	0.170049	Potra000908g07366	5'Flank	AT1G79380	Potri.010G174800	Unknown	PseudoChr10	Y
Potra000908	75661	5.88733e-07	0.00220711	8.69495e-06	0.0208009	0.000273013	0.409376	Potra000908g07366	5'Flank	AT1G79380	Potri.010G174800	Unknown	PseudoChr10	Y
Potra000908	78291	6.32567e-07	0.00235421	1.54674e-06	0.00595126	2.70281e-05	0.0926353	Potra000908g07367	5'Flank	AT1G79350	Potri.010G174900	EMB1135	PseudoChr10	Y
Potra000908	78476	8.04815e-07	0.00294972	6.95495e-07	0.00316863	5.30328e-05	0.155122	Potra000908g07367	5'Flank	AT1G79350	Potri.010G174900	EMB1135	PseudoChr10	Y
Potra000908	79075	5.31153e-07	0.00212003	5.69572e-06	0.0159399	0.000669155	0.567854	Potra000908g07367	5'Flank	AT1G79350	Potri.010G174900	EMB1135	PseudoChr10	Y
Potra000908	79711	5.31153e-07	0.00212003	7.03614e-06	0.0181236	0.000669155	0.567854	Potra000908g07367	Intron	AT1G79350	Potri.010G174900	EMB1135	PseudoChr10	Y
Potra000908	79852	5.31153e-07	0.00212003	6.04868e-06	0.0165413	0.000669155	0.567854	Potra000908g07367	Intron	AT1G79350	Potri.010G174900	EMB1135	PseudoChr10	Y
Potra000908	79883	5.31153e-07	0.00212003	5.69497e-06	0.0159399	0.000669155	0.567854	Potra000908g07367	Intron	AT1G79350	Potri.010G174900	EMB1135	PseudoChr10	Y
Potra000908	79976	5.31153e-07	0.00212003	7.18854e-06	0.0183986	0.000669155	0.567854	Potra000908g07367	Intron	AT1G79350	Potri.010G174900	EMB1135	PseudoChr10	Y
Potra000908	80275	5.84537e-07	0.00220551	6.82428e-06	0.0178341	0.000669155	0.567854	Potra000908g07367	Intron	AT1G79350	Potri.010G174900	EMB1135	PseudoChr10	Y
Potra000908	80287	5.84537e-07	0.00220551	8.50064e-06	0.0204798	0.000669155	0.567854	Potra000908g07367	Intron	AT1G79350	Potri.010G174900	EMB1135	PseudoChr10	Y
Potra000908	80298	5.84537e-07	0.00220551	8.45326e-06	0.02041	0.000669155	0.567854	Potra000908g07367	Intron	AT1G79350	Potri.010G174900	EMB1135	PseudoChr10	Y
Potra000908	80299	5.84537e-07	0.00220551	8.46957e-06	0.020416	0.000669155	0.567854	Potra000908g07367	Intron	AT1G79350	Potri.010G174900	EMB1135	PseudoChr10	Y
Potra000908	80300	5.84537e-07	0.00220551	8.62602e-06	0.0206695	0.000669155	0.567854	Potra000908g07367	Intron	AT1G79350	Potri.010G174900	EMB1135	PseudoChr10	Y
Potra000908	80329	5.84537e-07	0.00220551	7.56337e-06	0.0189209	0.000669155	0.567854	Potra000908g07367	Intron	AT1G79350	Potri.010G174900	EMB1135	PseudoChr10	Y
Potra000908	80453	5.34979e-07	0.00212003	8.83816e-06	0.0210521	0.000273013	0.409376	Potra000908g07367	Intron	AT1G79350	Potri.010G174900	EMB1135	PseudoChr10	Y
Potra000908	80475	5.31153e-07	0.00212003	7.76899e-06	0.0192884	0.000669155	0.567854	Potra000908g07367	Intron	AT1G79350	Potri.010G174900	EMB1135	PseudoChr10	Y
Potra000908	80698	5.84537e-07	0.00220551	1.01019e-05	0.023195	0.000669155	0.567854	Potra000908g07367	Intron	AT1G79350	Potri.010G174900	EMB1135	PseudoChr10	Y
Potra000908	80759	5.88733e-07	0.00220711	1.1534e-05	0.0256931	0.000273013	0.409376	Potra000908g07367	Intron	AT1G79350	Potri.010G174900	EMB1135	PseudoChr10	Y
Potra000908	80772	5.84537e-07	0.00220551	7.81034e-06	0.0193423	0.000669155	0.567854	Potra000908g07367	Intron	AT1G79350	Potri.010G174900	EMB1135	PseudoChr10	Y
Potra000908	80803	5.84537e-07	0.00220551	8.88722e-06	0.0211191	0.000669155	0.567854	Potra000908g07367	Intron	AT1G79350	Potri.010G174900	EMB1135	PseudoChr10	Y
Potra000908	81070	5.84537e-07	0.00220551	7.48513e-06	0.0187888	0.000669155	0.567854	Potra000908g07367	Intron	AT1G79350	Potri.010G174900	EMB1135	PseudoChr10	Y
Potra000908	81138	5.34979e-07	0.00212003	9.57563e-06	0.0223176	0.000273013	0.409376	Potra000908g07367	Silent	AT1G79350	Potri.010G174900	EMB1135	PseudoChr10	Y
Potra000908	81165	2.90285e-07	0.00144003	3.3318e-06	0.0107651	0.000388301	0.473448	Potra000908g07367	Silent	AT1G79350	Potri.010G174900	EMB1135	PseudoChr10	Y
Potra000908	81246	2.90285e-07	0.00144003	2.99635e-06	0.00997458	0.000388301	0.473448	Potra000908g07367	Silent	AT1G79350	Potri.010G174900	EMB1135	PseudoChr10	Y
Potra000908	81298	5.31153e-07	0.00212003	7.45265e-06	0.018782	0.000669155	0.567854	Potra000908g07367	Intron	AT1G79350	Potri.010G174900	EMB1135	PseudoChr10	Y
Potra000908	81331	5.31153e-07	0.00212003	6.59295e-06	0.0174797	0.000669155	0.567854	Potra000908g07367	Intron	AT1G79350	Potri.010G174900	EMB1135	PseudoChr10	Y
Potra000908	81520	5.84537e-07	0.00220551	7.36327e-06	0.0186947	0.000669155	0.567854	Potra000908g07367	Intron	AT1G79350	Potri.010G174900	EMB1135	PseudoChr10	Y
Potra000908	81527	5.84537e-07	0.00220551	8.3244e-06	0.0201979	0.000669155	0.567854	Potra000908g07367	Intron	AT1G79350	Potri.010G174900	EMB1135	PseudoChr10	Y
Potra000908	81544	5.84537e-07	0.00220551	9.21122e-06	0.0216445	0.000669155	0.567854	Potra000908g07367	Intron	AT1G79350	Potri.010G174900	EMB1135	PseudoChr10	Y
Potra000908	81546	5.88733e-07	0.00220711	8.72289e-06	0.0208565	0.000273013	0.409376	Potra000908g07367	Intron	AT1G79350	Potri.010G174900	EMB1135	PseudoChr10	Y
Potra000908	81576	5.84537e-07	0.00220551	7.01944e-06	0.0180935	0.000669155	0.567854	Potra000908g07367	Intron	AT1G79350	Potri.010G174900	EMB1135	PseudoChr10	Y
Potra000908	81577	5.84537e-07	0.00220551	7.35756e-06	0.0186909	0.000669155	0.567854	Potra000908g07367	Intron	AT1G79350	Potri.010G174900	EMB1135	PseudoChr10	Y
Potra000908	81698	5.84537e-07	0.00220551	8.90433e-06	0.0211312	0.000669155	0.567854	Potra000908g07367	Silent	AT1G79350	Potri.010G174900	EMB1135	PseudoChr10	Y
Potra000908	81766	5.84537e-07	0.00220551	6.61539e-06	0.0175287	0.000669155	0.567854	Potra000908g07367	Intron	AT1G79350	Potri.010G174900	EMB1135	PseudoChr10	Y
Potra000908	81813	2.92089e-08	0.000204591	8.91746e-06	0.0211393	0.00011328	0.251315	Potra000908g07367	Intron	AT1G79350	Potri.010G174900	EMB1135	PseudoChr10	Y
Potra000908	81827	3.20117e-07	0.00153775	3.92292e-06	0.0121269	0.000388301	0.473448	Potra000908g07367	Intron	AT1G79350	Potri.010G174900	EMB1135	PseudoChr10	Y
Potra000908	82170	5.84537e-07	0.00220551	8.51321e-06	0.0204989	0.000669155	0.567854	Potra000908g07367	Intron	AT1G79350	Potri.010G174900	EMB1135	PseudoChr10	Y
Potra000908	82278	5.31153e-07	0.00212003	7.46711e-06	0.0187888	0.000669155	0.567854	Potra000908g07367	Intron	AT1G79350	Potri.010G174900	EMB1135	PseudoChr10	Y
Potra000908	82304	5.31153e-07	0.00212003	5.9738e-06	0.0164277	0.000669155	0.567854	Potra000908g07367	Intron	AT1G79350	Potri.010G174900	EMB1135	PseudoChr10	Y
Potra000908	82314	5.31153e-07	0.00212003	6.10333e-06	0.0166292	0.000669155	0.567854	Potra000908g07367	Intron	AT1G79350	Potri.010G174900	EMB1135	PseudoChr10	Y
Potra000908	82474	5.84537e-07	0.00220551	8.74642e-06	0.0209015	0.000669155	0.567854	Potra000908g07367	Intron	AT1G79350	Potri.010G174900	EMB1135	PseudoChr10	Y
Potra000908	82559	5.84537e-07	0.00220551	6.99311e-06	0.0180485	0.000669155	0.567854	Potra000908g07367	Intron	AT1G79350	Potri.010G174900	EMB1135	PseudoChr10	Y
Potra000908	82622	5.31153e-07	0.00212003	6.02742e-06	0.0165137	0.000669155	0.567854	Potra000908g07367	Intron	AT1G79350	Potri.010G174900	EMB1135	PseudoChr10	Y
Potra000908	82666	5.31153e-07	0.00212003	7.22071e-06	0.0184419	0.000669155	0.567854	Potra000908g07367	Intron	AT1G79350	Potri.010G174900	EMB1135	PseudoChr10	Y
Potra000908	82767	5.88733e-07	0.00220711	1.17642e-05	0.026114	0.000273013	0.409376	Potra000908g07367	Intron	AT1G79350	Potri.010G174900	EMB1135	PseudoChr10	Y
Potra000908	82788	2.32974e-06	0.00721564	2.55636e-05	0.046596	0.000270947	0.409039	Potra000908g07367	Intron	AT1G79350	Potri.010G174900	EMB1135	PseudoChr10	Y
Potra000908	82937	5.31153e-07	0.00212003	6.69432e-06	0.0176535	0.000669155	0.567854	Potra000908g07367	Intron	AT1G79350	Potri.010G174900	EMB1135	PseudoChr10	Y
Potra000908	83008	5.88733e-07	0.00220711	9.59849e-06	0.0223474	0.000273013	0.409376	Potra000908g07367	Intron	AT1G79350	Potri.010G174900	EMB1135	PseudoChr10	Y
Potra000908	83029	5.84537e-07	0.00220551	7.30731e-06	0.0186166	0.000669155	0.567854	Potra000908g07367	Intron	AT1G79350	Potri.010G174900	EMB1135	PseudoChr10	Y
Potra000908	83155	5.31153e-07	0.00212003	5.91022e-06	0.0163168	0.000669155	0.567854	Potra000908g07367	Intron	AT1G79350	Potri.010G174900	EMB1135	PseudoChr10	Y
Potra000908	83369	2.12733e-06	0.00671423	1.91877e-05	0.0381255	0.000270947	0.409039	Potra000908g07367	Intron	AT1G79350	Potri.010G174900	EMB1135	PseudoChr10	Y
Potra000908	83380	5.31153e-07	0.00212003	6.55622e-06	0.0174147	0.000669155	0.567854	Potra000908g07367	Intron	AT1G79350	Potri.010G174900	EMB1135	PseudoChr10	Y
Potra000908	83389	5.31153e-07	0.00212003	6.24083e-06	0.0168951	0.000669155	0.567854	Potra000908g07367	Intron	AT1G79350	Potri.010G174900	EMB1135	PseudoChr10	Y
Potra000908	83443	5.88733e-07	0.00220711	9.87387e-06	0.0228438	0.000273013	0.409376	Potra000908g07367	Intron	AT1G79350	Potri.010G174900	EMB1135	PseudoChr10	Y
Potra000908	83577	4.87625e-07	0.00212003	4.89253e-07	0.00240713	0.000313028	0.441441	Potra000908g07367	Intron	AT1G79350	Potri.010G174900	EMB1135	PseudoChr10	Y
Potra000908	83603	2.90285e-07	0.00144003	3.01491e-06	0.0100037	0.000388301	0.473448	Potra000908g07367	Intron	AT1G79350	Potri.010G174900	EMB1135	PseudoChr10	Y
Potra000908	83621	2.21713e-07	0.00121293	7.67336e-06	0.0191044	0.000177234	0.324874	Potra000908g07367	Intron	AT1G79350	Potri.010G174900	EMB1135	PseudoChr10	Y
Potra000908	83648	2.90285e-07	0.00144003	2.29335e-06	0.00821184	0.000388301	0.473448	Potra000908g07367	Intron	AT1G79350	Potri.010G174900	EMB1135	PseudoChr10	Y
Potra000908	83661	2.90285e-07	0.00144003	2.64785e-06	0.00914154	0.000388301	0.473448	Potra000908g07367	Intron	AT1G79350	Potri.010G174900	EMB1135	PseudoChr10	Y
Potra000908	83709	5.31153e-07	0.00212003	5.44038e-06	0.0154298	0.000669155	0.567854	Potra000908g07367	Intron	AT1G79350	Potri.010G174900	EMB1135	PseudoChr10	Y
Potra000908	83985	5.31153e-07	0.00212003	5.78499e-06	0.016068	0.000669155	0.567854	Potra000908g07367	Intron	AT1G79350	Potri.010G174900	EMB1135	PseudoChr10	Y
Potra000908	84025	5.34979e-07	0.00212003	8.28152e-06	0.0201158	0.000273013	0.409376	Potra000908g07367	Intron	AT1G79350	Potri.010G174900	EMB1135	PseudoChr10	Y
Potra000908	84114	5.84537e-07	0.00220551	8.9049e-06	0.0211312	0.000669155	0.567854	Potra000908g07367	Intron	AT1G79350	Potri.010G174900	EMB1135	PseudoChr10	Y
Potra000908	84223	2.12733e-06	0.00671423	2.0304e-05	0.0397497	0.000270947	0.409039	Potra000908g07367	Intron	AT1G79350	Potri.010G174900	EMB1135	PseudoChr10	Y
Potra000908	84266	5.31153e-07	0.00212003	6.8672e-06	0.0179175	0.000669155	0.567854	Potra000908g07367	Intron	AT1G79350	Potri.010G174900	EMB1135	PseudoChr10	Y
Potra000908	84291	5.31153e-07	0.00212003	5.71474e-06	0.0159615	0.000669155	0.567854	Potra000908g07367	Intron	AT1G79350	Potri.010G174900	EMB1135	PseudoChr10	Y
Potra000908	84527	5.31153e-07	0.00212003	5.53958e-06	0.0156212	0.000669155	0.567854	Potra000908g07367	Intron	AT1G79350	Potri.010G174900	EMB1135	PseudoChr10	Y
Potra000908	84529	5.31153e-07	0.00212003	7.48401e-06	0.0187888	0.000669155	0.567854	Potra000908g07367	Intron	AT1G79350	Potri.010G174900	EMB1135	PseudoChr10	Y
Potra000908	84544	5.31153e-07	0.00212003	6.22419e-06	0.0168652	0.000669155	0.567854	Potra000908g07367	Intron	AT1G79350	Potri.010G174900	EMB1135	PseudoChr10	Y
Potra000908	84575	5.31153e-07	0.00212003	6.46945e-06	0.0172659	0.000669155	0.567854	Potra000908g07367	Intron	AT1G79350	Potri.010G174900	EMB1135	PseudoChr10	Y
Potra000908	84624	5.31153e-07	0.00212003	6.39999e-06	0.0171632	0.000669155	0.567854	Potra000908g07367	Intron	AT1G79350	Potri.010G174900	EMB1135	PseudoChr10	Y
Potra000908	84699	2.31728e-07	0.00123155	4.21794e-06	0.012798	0.000477147	0.515856	Potra000908g07367	Intron	AT1G79350	Potri.010G174900	EMB1135	PseudoChr10	Y
Potra000908	84916	5.84537e-07	0.00220551	6.90932e-06	0.0179487	0.000669155	0.567854	Potra000908g07367	Intron	AT1G79350	Potri.010G174900	EMB1135	PseudoChr10	Y
Potra000908	85042	2.5844e-07	0.00133205	2.42588e-05	0.0448074	0.000388601	0.473448	Potra000908g07367	Intron	AT1G79350	Potri.010G174900	EMB1135	PseudoChr10	Y
Potra000908	85079	5.31153e-07	0.00212003	6.90425e-06	0.0179487	0.000669155	0.567854	Potra000908g07367	Intron	AT1G79350	Potri.010G174900	EMB1135	PseudoChr10	Y
Potra000908	85125	5.31153e-07	0.00212003	6.99478e-06	0.0180485	0.000669155	0.567854	Potra000908g07367	Intron	AT1G79350	Potri.010G174900	EMB1135	PseudoChr10	Y
Potra000908	85144	5.31153e-07	0.00212003	7.21324e-06	0.0184419	0.000669155	0.567854	Potra000908g07367	Intron	AT1G79350	Potri.010G174900	EMB1135	PseudoChr10	Y
Potra000908	85228	5.31153e-07	0.00212003	5.93921e-06	0.0163695	0.000669155	0.567854	Potra000908g07367	Missense_Mutation	AT1G79350	Potri.010G174900	EMB1135	PseudoChr10	Y
Potra000908	85269	2.65828e-07	0.00136497	4.22857e-06	0.0128214	0.000265353	0.408514	Potra000908g07367	Silent	AT1G79350	Potri.010G174900	EMB1135	PseudoChr10	Y
Potra000908	85320	5.31153e-07	0.00212003	7.52084e-06	0.0188571	0.000669155	0.567854	Potra000908g07367	Intron	AT1G79350	Potri.010G174900	EMB1135	PseudoChr10	Y
Potra000908	85323	5.31153e-07	0.00212003	6.68824e-06	0.0176525	0.000669155	0.567854	Potra000908g07367	Intron	AT1G79350	Potri.010G174900	EMB1135	PseudoChr10	Y
Potra000908	85330	5.31153e-07	0.00212003	6.14604e-06	0.0166942	0.000669155	0.567854	Potra000908g07367	Intron	AT1G79350	Potri.010G174900	EMB1135	PseudoChr10	Y
Potra000908	85350	5.31153e-07	0.00212003	5.95046e-06	0.0163839	0.000669155	0.567854	Potra000908g07367	Intron	AT1G79350	Potri.010G174900	EMB1135	PseudoChr10	Y
Potra000908	85414	5.31153e-07	0.00212003	6.45768e-06	0.0172643	0.000669155	0.567854	Potra000908g07367	Intron	AT1G79350	Potri.010G174900	EMB1135	PseudoChr10	Y
Potra000908	85504	5.84537e-07	0.00220551	7.57607e-06	0.018942	0.000669155	0.567854	Potra000908g07367	Intron	AT1G79350	Potri.010G174900	EMB1135	PseudoChr10	Y
Potra000908	85711	2.69989e-06	0.00819481	1.02966e-06	0.00434707	3.02274e-05	0.100312	Potra000908g07367	Intron	AT1G79350	Potri.010G174900	EMB1135	PseudoChr10	Y
Potra000908	85941	5.31153e-07	0.00212003	5.07531e-06	0.0146	0.000669155	0.567854	Potra000908g07367	Intron	AT1G79350	Potri.010G174900	EMB1135	PseudoChr10	Y
Potra000908	86042	5.31153e-07	0.00212003	5.8756e-06	0.0162585	0.000669155	0.567854	Potra000908g07367	Intron	AT1G79350	Potri.010G174900	EMB1135	PseudoChr10	Y
Potra000908	86058	5.31153e-07	0.00212003	7.62301e-06	0.0190165	0.000669155	0.567854	Potra000908g07367	Intron	AT1G79350	Potri.010G174900	EMB1135	PseudoChr10	Y
Potra000908	86116	5.84537e-07	0.00220551	5.73956e-06	0.0159919	0.000669155	0.567854	Potra000908g07367	Intron	AT1G79350	Potri.010G174900	EMB1135	PseudoChr10	Y
Potra000908	86445	2.32974e-06	0.00721564	2.16922e-05	0.0415917	0.000270947	0.409039	Potra000908g07367	Intron	AT1G79350	Potri.010G174900	EMB1135	PseudoChr10	Y
Potra000908	86475	5.84537e-07	0.00220551	7.38807e-06	0.0187351	0.000669155	0.567854	Potra000908g07367	Intron	AT1G79350	Potri.010G174900	EMB1135	PseudoChr10	Y
Potra000908	86583	2.12733e-06	0.00671423	2.16891e-05	0.0415917	0.000270947	0.409039	Potra000908g07367	Intron	AT1G79350	Potri.010G174900	EMB1135	PseudoChr10	Y
Potra000908	86865	2.90285e-07	0.00144003	2.7153e-06	0.00931452	0.000388301	0.473448	Potra000908g07367	Intron	AT1G79350	Potri.010G174900	EMB1135	PseudoChr10	Y
Potra000908	87062	5.31153e-07	0.00212003	5.83698e-06	0.016182	0.000669155	0.567854	Potra000908g07367	Intron	AT1G79350	Potri.010G174900	EMB1135	PseudoChr10	Y
Potra000908	87138	5.31153e-07	0.00212003	6.53623e-06	0.0174116	0.000669155	0.567854	Potra000908g07367	Intron	AT1G79350	Potri.010G174900	EMB1135	PseudoChr10	Y
Potra000908	87270	5.34979e-07	0.00212003	6.70781e-06	0.017654	0.000273013	0.409376	Potra000908g07367	Intron	AT1G79350	Potri.010G174900	EMB1135	PseudoChr10	Y
Potra000908	87340	1.41956e-06	0.00473292	8.85689e-06	0.0210633	0.000521298	0.532933	Potra000908g07367	Intron	AT1G79350	Potri.010G174900	EMB1135	PseudoChr10	Y
Potra000908	87463	5.31153e-07	0.00212003	5.99136e-06	0.0164658	0.000669155	0.567854	Potra000908g07367	Intron	AT1G79350	Potri.010G174900	EMB1135	PseudoChr10	Y
Potra000908	87526	5.84537e-07	0.00220551	7.8396e-06	0.0193931	0.000669155	0.567854	Potra000908g07367	Intron	AT1G79350	Potri.010G174900	EMB1135	PseudoChr10	Y
Potra000908	87527	5.84537e-07	0.00220551	7.51759e-06	0.0188571	0.000669155	0.567854	Potra000908g07367	Intron	AT1G79350	Potri.010G174900	EMB1135	PseudoChr10	Y
Potra000908	87614	2.99887e-06	0.00878915	1.40283e-05	0.0299695	0.000111963	0.2494	Potra000908g07367	Intron	AT1G79350	Potri.010G174900	EMB1135	PseudoChr10	Y
Potra000908	87629	2.99887e-06	0.00878915	1.27759e-05	0.027803	0.000111963	0.2494	Potra000908g07367	Intron	AT1G79350	Potri.010G174900	EMB1135	PseudoChr10	Y
Potra000908	87648	2.31728e-07	0.00123155	4.29086e-06	0.0129219	0.000477147	0.515856	Potra000908g07367	Intron	AT1G79350	Potri.010G174900	EMB1135	PseudoChr10	Y
Potra000908	87670	2.31728e-07	0.00123155	4.12074e-06	0.0125979	0.000477147	0.515856	Potra000908g07367	Intron	AT1G79350	Potri.010G174900	EMB1135	PseudoChr10	Y
Potra000908	87778	5.84537e-07	0.00220551	7.34806e-06	0.0186882	0.000669155	0.567854	Potra000908g07367	Intron	AT1G79350	Potri.010G174900	EMB1135	PseudoChr10	Y
Potra000908	87857	5.31153e-07	0.00212003	5.14984e-06	0.0147664	0.000669155	0.567854	Potra000908g07367	Intron	AT1G79350	Potri.010G174900	EMB1135	PseudoChr10	Y
Potra000908	88165	1.30369e-06	0.00439009	1.02387e-05	0.0234331	0.00015214	0.297979	Potra000908g07367	Intron	AT1G79350	Potri.010G174900	EMB1135	PseudoChr10	Y
Potra000908	88257	5.31153e-07	0.00212003	6.34775e-06	0.0170792	0.000669155	0.567854	Potra000908g07367	Intron	AT1G79350	Potri.010G174900	EMB1135	PseudoChr10	Y
Potra000908	88511	3.26398e-07	0.00156426	4.41527e-06	0.0131668	0.000164228	0.310353	Potra000908g07367	Intron	AT1G79350	Potri.010G174900	EMB1135	PseudoChr10	Y
Potra000908	88773	4.56742e-07	0.00206511	2.01386e-06	0.00740906	0.000280756	0.416716	Potra000908g07367	Silent	AT1G79350	Potri.010G174900	EMB1135	PseudoChr10	Y
Potra000908	89035	3.20117e-07	0.00153775	3.19949e-06	0.0104411	0.000388301	0.473448	Potra000908g07367	Intron	AT1G79350	Potri.010G174900	EMB1135	PseudoChr10	Y
Potra000908	89039	3.20117e-07	0.00153775	3.3704e-06	0.0108502	0.000388301	0.473448	Potra000908g07367	Intron	AT1G79350	Potri.010G174900	EMB1135	PseudoChr10	Y
Potra000908	89066	3.20117e-07	0.00153775	2.9323e-06	0.00984748	0.000388301	0.473448	Potra000908g07367	Intron	AT1G79350	Potri.010G174900	EMB1135	PseudoChr10	Y
Potra000908	89157	3.14033e-07	0.00153187	4.66051e-06	0.0137426	0.00136882	0.691954	Potra000908g07367	Intron	AT1G79350	Potri.010G174900	EMB1135	PseudoChr10	Y
Potra000908	89189	5.84537e-07	0.00220551	7.77115e-06	0.0192884	0.000669155	0.567854	Potra000908g07367	Intron	AT1G79350	Potri.010G174900	EMB1135	PseudoChr10	Y
Potra000908	89212	5.84537e-07	0.00220551	6.8234e-06	0.0178341	0.000669155	0.567854	Potra000908g07367	Intron	AT1G79350	Potri.010G174900	EMB1135	PseudoChr10	Y
Potra000908	89927	5.31153e-07	0.00212003	6.3494e-06	0.0170792	0.000669155	0.567854	Potra000908g07367	Intron	AT1G79350	Potri.010G174900	EMB1135	PseudoChr10	Y
Potra000908	89981	9.83398e-07	0.00345291	5.57314e-06	0.0156753	0.000614713	0.565327	Potra000908g07367	Intron	AT1G79350	Potri.010G174900	EMB1135	PseudoChr10	Y
Potra000908	90000	9.83398e-07	0.00345291	5.70254e-06	0.0159489	0.000614713	0.565327	Potra000908g07367	Intron	AT1G79350	Potri.010G174900	EMB1135	PseudoChr10	Y
Potra000908	90007	9.83398e-07	0.00345291	6.0425e-06	0.0165374	0.000614713	0.565327	Potra000908g07367	Intron	AT1G79350	Potri.010G174900	EMB1135	PseudoChr10	Y
Potra000908	90039	5.84537e-07	0.00220551	7.43981e-06	0.018782	0.000669155	0.567854	Potra000908g07367	Intron	AT1G79350	Potri.010G174900	EMB1135	PseudoChr10	Y
Potra000908	90104	5.02906e-07	0.00212003	3.24456e-06	0.0105459	0.000280756	0.416716	Potra000908g07367	Intron	AT1G79350	Potri.010G174900	EMB1135	PseudoChr10	Y
Potra000908	90117	5.40592e-07	0.00213814	4.36104e-06	0.0130546	0.00012326	0.264114	Potra000908g07367	Intron	AT1G79350	Potri.010G174900	EMB1135	PseudoChr10	Y
Potra000908	90137	5.02906e-07	0.00212003	2.81462e-06	0.00958297	0.000280756	0.416716	Potra000908g07367	Intron	AT1G79350	Potri.010G174900	EMB1135	PseudoChr10	Y
Potra000908	90365	2.96e-07	0.0014613	5.10071e-06	0.0146635	0.000164228	0.310353	Potra000908g07367	Intron	AT1G79350	Potri.010G174900	EMB1135	PseudoChr10	Y
Potra000908	90382	2.90285e-07	0.00144003	2.79285e-06	0.00953082	0.000388301	0.473448	Potra000908g07367	Intron	AT1G79350	Potri.010G174900	EMB1135	PseudoChr10	Y
Potra000908	90409	1.18795e-06	0.0040666	8.44929e-06	0.02041	0.00015214	0.297979	Potra000908g07367	Intron	AT1G79350	Potri.010G174900	EMB1135	PseudoChr10	Y
Potra000908	90494	5.31153e-07	0.00212003	7.58423e-06	0.0189517	0.000669155	0.567854	Potra000908g07367	Intron	AT1G79350	Potri.010G174900	EMB1135	PseudoChr10	Y
Potra000908	90700	1.19851e-06	0.0040925	1.20008e-05	0.0264933	0.000533442	0.540488	Potra000908g07367	Missense_Mutation	AT1G79350	Potri.010G174900	EMB1135	PseudoChr10	Y
Potra000908	90724	2.72429e-06	0.00825053	1.20228e-05	0.0265287	0.00214463	0.775482	Potra000908g07367	Intron	AT1G79350	Potri.010G174900	EMB1135	PseudoChr10	Y
Potra000908	90739	2.90285e-07	0.00144003	2.24787e-06	0.00808164	0.000388301	0.473448	Potra000908g07367	Intron	AT1G79350	Potri.010G174900	EMB1135	PseudoChr10	Y
Potra000908	90936	2.90285e-07	0.00144003	2.65662e-06	0.00916467	0.000388301	0.473448	Potra000908g07367	Intron	AT1G79350	Potri.010G174900	EMB1135	PseudoChr10	Y
Potra000908	90952	2.90285e-07	0.00144003	2.27243e-06	0.0081501	0.000388301	0.473448	Potra000908g07367	Intron	AT1G79350	Potri.010G174900	EMB1135	PseudoChr10	Y
Potra000908	91016	2.90285e-07	0.00144003	2.70544e-06	0.00928971	0.000388301	0.473448	Potra000908g07367	Intron	AT1G79350	Potri.010G174900	EMB1135	PseudoChr10	Y
Potra000908	91325	2.90285e-07	0.00144003	2.85423e-06	0.00965849	0.000388301	0.473448	Potra000908g07367	Intron	AT1G79350	Potri.010G174900	EMB1135	PseudoChr10	Y
Potra000908	91487	3.20117e-07	0.00153775	3.34258e-06	0.010792	0.000388301	0.473448	Potra000908g07367	Intron	AT1G79350	Potri.010G174900	EMB1135	PseudoChr10	Y
Potra000908	91508	1.30369e-06	0.00439009	8.62325e-06	0.0206695	0.00015214	0.297979	Potra000908g07367	Intron	AT1G79350	Potri.010G174900	EMB1135	PseudoChr10	Y
Potra000908	91551	3.20117e-07	0.00153775	3.53799e-06	0.0112141	0.000388301	0.473448	Potra000908g07367	Intron	AT1G79350	Potri.010G174900	EMB1135	PseudoChr10	Y
Potra000908	91636	2.90285e-07	0.00144003	3.64903e-06	0.0114641	0.000388301	0.473448	Potra000908g07367	Intron	AT1G79350	Potri.010G174900	EMB1135	PseudoChr10	Y
Potra000908	91815	2.90285e-07	0.00144003	2.35594e-06	0.00836168	0.000388301	0.473448	Potra000908g07367	Intron	AT1G79350	Potri.010G174900	EMB1135	PseudoChr10	Y
Potra000908	91823	2.90285e-07	0.00144003	3.094e-06	0.0101371	0.000388301	0.473448	Potra000908g07367	Intron	AT1G79350	Potri.010G174900	EMB1135	PseudoChr10	Y
Potra000908	91959	2.90285e-07	0.00144003	2.40107e-06	0.00848788	0.000388301	0.473448	Potra000908g07367	Intron	AT1G79350	Potri.010G174900	EMB1135	PseudoChr10	Y
Potra000908	92136	5.31153e-07	0.00212003	6.99478e-06	0.0180485	0.000669155	0.567854	Potra000908g07367	Intron	AT1G79350	Potri.010G174900	EMB1135	PseudoChr10	Y
Potra000908	92164	5.31153e-07	0.00212003	7.0416e-06	0.0181272	0.000669155	0.567854	Potra000908g07367	Intron	AT1G79350	Potri.010G174900	EMB1135	PseudoChr10	Y
Potra000908	92203	5.31153e-07	0.00212003	6.24286e-06	0.0168951	0.000669155	0.567854	Potra000908g07367	Intron	AT1G79350	Potri.010G174900	EMB1135	PseudoChr10	Y
Potra000908	92249	5.31153e-07	0.00212003	6.71783e-06	0.017654	0.000669155	0.567854	Potra000908g07367	Intron	AT1G79350	Potri.010G174900	EMB1135	PseudoChr10	Y
Potra000908	92250	5.31153e-07	0.00212003	5.92721e-06	0.0163503	0.000669155	0.567854	Potra000908g07367	Intron	AT1G79350	Potri.010G174900	EMB1135	PseudoChr10	Y
Potra000908	92541	1.09613e-06	0.00378388	9.42142e-06	0.0220393	0.000252195	0.399008	Potra000908g07367	Silent	AT1G79350	Potri.010G174900	EMB1135	PseudoChr10	Y
Potra000908	92599	9.9203e-07	0.00347726	7.16764e-06	0.0183608	0.000562812	0.550089	Potra000908g07367	Intron	AT1G79350	Potri.010G174900	EMB1135	PseudoChr10	Y
Potra000908	92655	3.22462e-07	0.0015472	1.91227e-06	0.00709965	0.000180093	0.327137	Potra000908g07367	Intron	AT1G79350	Potri.010G174900	EMB1135	PseudoChr10	Y
Potra000908	92758	2.90285e-07	0.00144003	2.95756e-06	0.00989484	0.000388301	0.473448	Potra000908g07367	Silent	AT1G79350	Potri.010G174900	EMB1135	PseudoChr10	Y
Potra000908	92870	2.90285e-07	0.00144003	2.38729e-06	0.00844588	0.000388301	0.473448	Potra000908g07367	Intron	AT1G79350	Potri.010G174900	EMB1135	PseudoChr10	Y
Potra000908	92925	3.20117e-07	0.00153775	3.23589e-06	0.0105397	0.000388301	0.473448	Potra000908g07367	Intron	AT1G79350	Potri.010G174900	EMB1135	PseudoChr10	Y
Potra000908	92981	3.20117e-07	0.00153775	3.82741e-06	0.0118875	0.000388301	0.473448	Potra000908g07367	Intron	AT1G79350	Potri.010G174900	EMB1135	PseudoChr10	Y
Potra000908	93139	3.20117e-07	0.00153775	3.41527e-06	0.0109599	0.000388301	0.473448	Potra000908g07367	Intron	AT1G79350	Potri.010G174900	EMB1135	PseudoChr10	Y
Potra000908	93173	3.20117e-07	0.00153775	3.108e-06	0.0101755	0.000388301	0.473448	Potra000908g07367	Intron	AT1G79350	Potri.010G174900	EMB1135	PseudoChr10	Y
Potra000908	93483	3.20117e-07	0.00153775	3.3677e-06	0.0108494	0.000388301	0.473448	Potra000908g07367	Intron	AT1G79350	Potri.010G174900	EMB1135	PseudoChr10	Y
Potra000908	93519	3.20117e-07	0.00153775	2.38136e-06	0.00843164	0.000388301	0.473448	Potra000908g07367	Intron	AT1G79350	Potri.010G174900	EMB1135	PseudoChr10	Y
Potra000908	93905	5.84537e-07	0.00220551	7.34426e-06	0.0186882	0.000669155	0.567854	Potra000908g07367	Intron	AT1G79350	Potri.010G174900	EMB1135	PseudoChr10	Y
Potra000908	94155	5.84537e-07	0.00220551	7.39189e-06	0.0187351	0.000669155	0.567854	Potra000908g07367	Intron	AT1G79350	Potri.010G174900	EMB1135	PseudoChr10	Y
Potra000908	94187	5.84537e-07	0.00220551	8.95699e-06	0.0211877	0.000669155	0.567854	Potra000908g07367	Intron	AT1G79350	Potri.010G174900	EMB1135	PseudoChr10	Y
Potra000908	94188	5.88733e-07	0.00220711	9.21358e-06	0.0216445	0.000273013	0.409376	Potra000908g07367	Intron	AT1G79350	Potri.010G174900	EMB1135	PseudoChr10	Y
Potra000908	94211	5.84537e-07	0.00220551	8.17582e-06	0.0200126	0.000669155	0.567854	Potra000908g07367	Intron	AT1G79350	Potri.010G174900	EMB1135	PseudoChr10	Y
Potra000908	95531	1.30669e-09	1.19782e-05	1.17549e-06	0.00480853	1.49705e-05	0.0603558	Potra000908g07367	Intron	AT1G79350	Potri.010G174900	EMB1135	PseudoChr10	Y
Potra000908	95537	5.31153e-07	0.00212003	6.13523e-06	0.0166751	0.000669155	0.567854	Potra000908g07367	Intron	AT1G79350	Potri.010G174900	EMB1135	PseudoChr10	Y
Potra000908	95600	5.31153e-07	0.00212003	6.12445e-06	0.0166662	0.000669155	0.567854	Potra000908g07367	Intron	AT1G79350	Potri.010G174900	EMB1135	PseudoChr10	Y
Potra000908	95601	5.31153e-07	0.00212003	5.06432e-06	0.0145873	0.000669155	0.567854	Potra000908g07367	Intron	AT1G79350	Potri.010G174900	EMB1135	PseudoChr10	Y
Potra000908	95647	5.31153e-07	0.00212003	6.36843e-06	0.0171063	0.000669155	0.567854	Potra000908g07367	Intron	AT1G79350	Potri.010G174900	EMB1135	PseudoChr10	Y
Potra000908	95649	2.90285e-07	0.00144003	2.45782e-06	0.00864026	0.000388301	0.473448	Potra000908g07367	Intron	AT1G79350	Potri.010G174900	EMB1135	PseudoChr10	Y
Potra000908	95811	1.47974e-06	0.00488981	9.30881e-06	0.0218087	0.000348566	0.456552	Potra000908g07367	Intron	AT1G79350	Potri.010G174900	EMB1135	PseudoChr10	Y
Potra000908	96333	2.90285e-07	0.00144003	2.94804e-06	0.00987044	0.000388301	0.473448	Potra000908g07367	Intron	AT1G79350	Potri.010G174900	EMB1135	PseudoChr10	Y
Potra000908	96796	5.31153e-07	0.00212003	6.39043e-06	0.0171479	0.000669155	0.567854	Potra000908g07367	Intron	AT1G79350	Potri.010G174900	EMB1135	PseudoChr10	Y
Potra000908	96806	5.31153e-07	0.00212003	7.47531e-06	0.0187888	0.000669155	0.567854	Potra000908g07367	Intron	AT1G79350	Potri.010G174900	EMB1135	PseudoChr10	Y
Potra000908	97132	5.84537e-07	0.00220551	7.02035e-06	0.0180935	0.000669155	0.567854	Potra000908g07367	3'Flank	AT1G79350	Potri.010G174900	EMB1135	PseudoChr10	Y
Potra000908	97154	5.84537e-07	0.00220551	6.71841e-06	0.017654	0.000669155	0.567854	Potra000908g07367	3'Flank	AT1G79350	Potri.010G174900	EMB1135	PseudoChr10	Y
Potra000908	97288	2.96e-07	0.0014613	4.18484e-06	0.0127324	0.000164228	0.310353	Potra000908g07367	3'Flank	AT1G79350	Potri.010G174900	EMB1135	PseudoChr10	Y
Potra000908	97291	2.96e-07	0.0014613	3.89609e-06	0.0120693	0.000164228	0.310353	Potra000908g07367	3'Flank	AT1G79350	Potri.010G174900	EMB1135	PseudoChr10	Y
Potra000908	97379	1.09311e-06	0.00377984	1.11965e-05	0.02508	0.000364886	0.465797	Potra000908g07368	3'Flank	AT1G79340	Potri.010G175000	AtMC4,MC4,MCP2D	PseudoChr10	Y
Potra000908	97433	5.34979e-07	0.00212003	6.68998e-06	0.0176525	0.000273013	0.409376	Potra000908g07368	3'Flank	AT1G79340	Potri.010G175000	AtMC4,MC4,MCP2D	PseudoChr10	Y
Potra000908	97486	6.18178e-07	0.00230275	8.23636e-06	0.0200832	0.000122339	0.263555	Potra000908g07368	3'Flank	AT1G79340	Potri.010G175000	AtMC4,MC4,MCP2D	PseudoChr10	Y
Potra000956	35809	2.37881e-07	0.0012561	3.66595e-08	0.000242551	3.47765e-07	0.00279642	Potra000956g07847	3'UTR	AT5G44680	Potri.010G175300	Unknown	PseudoChr10	Y
Potra000956	37531	1.09376e-07	0.000638429	3.91277e-06	0.012104	4.07656e-05	0.125336	Potra000956g07847	Intron	AT5G44680	Potri.010G175300	Unknown	PseudoChr10	Y
Potra000956	37568	9.26013e-08	0.000562134	8.81457e-06	0.0210131	5.98511e-06	0.0285004	Potra000956g07847	Intron	AT5G44680	Potri.010G175300	Unknown	PseudoChr10	Y
Potra000956	37671	9.26013e-08	0.000562134	7.13769e-06	0.0183213	5.98511e-06	0.0285004	Potra000956g07847	3'UTR	AT5G44680	Potri.010G175300	Unknown	PseudoChr10	Y
Potra000956	38463	8.12444e-08	0.000505934	2.16722e-05	0.0415893	1.50778e-05	0.0606767	Potra000956g07847	Missense_Mutation	AT5G44680	Potri.010G175300	Unknown	PseudoChr10	Y
Potra000956	39475	1.96824e-07	0.00108401	2.4167e-05	0.0446936	0.000462059	0.512712	Potra000956g07847	Intron	AT5G44680	Potri.010G175300	Unknown	PseudoChr10	Y
Potra000956	39782	1.07075e-07	0.000626419	2.36881e-06	0.00839389	1.37895e-05	0.0562658	Potra000956g07847	Intron	AT5G44680	Potri.010G175300	Unknown	PseudoChr10	Y
Potra000956	39834	1.07075e-07	0.000626419	2.8591e-06	0.00966758	1.37895e-05	0.0562658	Potra000956g07847	Intron	AT5G44680	Potri.010G175300	Unknown	PseudoChr10	Y
Potra000956	40153	4.51429e-07	0.00206447	3.24652e-06	0.0105459	3.39061e-05	0.110188	Potra000956g07847	Intron	AT5G44680	Potri.010G175300	Unknown	PseudoChr10	Y
Potra001033	102949	0.003137	0.416578	4.3103e-06	0.0129541	1.03187e-05	0.0440699	Unknown	IGR	Unknown	Unknown	Unknown	PseudoChr06	N
Potra001091	93332	1.76517e-06	0.0057587	2.38704e-05	0.0443301	0.00136931	0.691954	Potra001091g09498	3'Flank	AT2G22170	Potri.007G091000	Unknown	PseudoChr07	N
Potra001112	73369	2.89941e-05	0.0483067	1.47225e-05	0.0311989	0.0591283	0.971055	Potra001112g09760	5'Flank	AT1G09790	Potri.004G219200	COBL6	PseudoChr04	N
Potra001240	126824	1.74009e-05	0.0339854	2.05971e-08	0.000149675	0.00244707	0.797182	Unknown	IGR	Unknown	Unknown	Unknown	PseudoChr08	N
Potra001240	127291	1.74009e-05	0.0339854	2.88772e-08	0.000196637	0.00244707	0.797182	Unknown	IGR	Unknown	Unknown	Unknown	PseudoChr08	N
Potra001240	127854	1.74009e-05	0.0339854	3.38426e-08	0.000226402	0.00244707	0.797182	Unknown	IGR	Unknown	Unknown	Unknown	PseudoChr08	N
Potra001240	128069	2.61653e-05	0.044897	4.96026e-08	0.000317295	0.00357397	0.843339	Unknown	IGR	Unknown	Unknown	Unknown	PseudoChr08	N
Potra001246	383	4.18372e-17	1.32136e-11	4.02003e-16	1.40105e-10	8.29436e-17	4.552e-11	Unknown	IGR	Unknown	Unknown	Unknown	PseudoChr10	Y
Potra001246	406	1.46454e-06	0.00484737	1.21802e-07	0.000692229	0.000372273	0.469804	Unknown	IGR	Unknown	Unknown	Unknown	PseudoChr10	Y
Potra001246	494	1.46454e-06	0.00484737	1.01477e-07	0.000595816	0.000372273	0.469804	Unknown	IGR	Unknown	Unknown	Unknown	PseudoChr10	Y
Potra001246	801	9.92682e-06	0.0218805	3.00682e-06	0.00998431	0.00192561	0.755192	Unknown	IGR	Unknown	Unknown	Unknown	PseudoChr10	Y
Potra001246	834	1.54832e-08	0.000114313	3.698e-09	3.62677e-05	3.32853e-05	0.108491	Unknown	IGR	Unknown	Unknown	Unknown	PseudoChr10	Y
Potra001246	1533	2.61785e-16	4.66383e-11	4.79029e-15	4.02405e-10	2.02889e-14	3.42605e-09	Unknown	IGR	Unknown	Unknown	Unknown	PseudoChr10	Y
Potra001246	2055	2.61785e-16	4.66383e-11	3.48059e-15	3.28281e-10	2.02889e-14	3.42605e-09	Unknown	IGR	Unknown	Unknown	Unknown	PseudoChr10	Y
Potra001246	2303	2.24549e-16	4.66383e-11	2.01868e-15	2.35491e-10	2.02889e-14	3.42605e-09	Unknown	IGR	Unknown	Unknown	Unknown	PseudoChr10	Y
Potra001246	2435	9.98242e-17	2.72691e-11	4.63829e-16	1.40105e-10	1.03656e-14	2.52831e-09	Unknown	IGR	Unknown	Unknown	Unknown	PseudoChr10	Y
Potra001246	2533	2.24549e-16	4.66383e-11	2.28508e-15	2.5324e-10	2.02889e-14	3.42605e-09	Unknown	IGR	Unknown	Unknown	Unknown	PseudoChr10	Y
Potra001246	2691	2.61785e-16	4.66383e-11	3.13524e-15	3.02137e-10	2.02889e-14	3.42605e-09	Unknown	IGR	Unknown	Unknown	Unknown	PseudoChr10	Y
Potra001246	2854	4.55189e-16	5.82866e-11	2.53243e-14	1.49681e-09	3.03057e-14	3.50147e-09	Unknown	IGR	Unknown	Unknown	Unknown	PseudoChr10	Y
Potra001246	2877	4.55189e-16	5.82866e-11	1.34279e-14	9.60084e-10	3.03057e-14	3.50147e-09	Unknown	IGR	Unknown	Unknown	Unknown	PseudoChr10	Y
Potra001246	2879	2.19385e-15	2.27979e-10	2.00733e-14	1.28321e-09	1.75677e-13	1.42834e-08	Unknown	IGR	Unknown	Unknown	Unknown	PseudoChr10	Y
Potra001246	2942	4.55189e-16	5.82866e-11	2.30429e-14	1.38038e-09	3.03057e-14	3.50147e-09	Potra001246g30683	5'Flank	AT1G65480	Potri.002G210200	FT	PseudoChr10	Y
Potra001246	3188	2.04676e-16	4.66383e-11	7.70454e-15	5.88857e-10	1.61834e-14	3.42605e-09	Potra001246g30683	5'Flank	AT1G65480	Potri.002G210200	FT	PseudoChr10	Y
Potra001246	3201	4.55189e-16	5.82866e-11	1.93274e-14	1.25996e-09	3.03057e-14	3.50147e-09	Potra001246g30683	5'Flank	AT1G65480	Potri.002G210200	FT	PseudoChr10	Y
Potra001246	3235	6.01296e-16	7.24663e-11	1.60951e-14	1.10704e-09	8.20838e-14	7.20771e-09	Potra001246g30683	5'Flank	AT1G65480	Potri.002G210200	FT	PseudoChr10	Y
Potra001246	3375	4.55189e-16	5.82866e-11	2.16233e-14	1.31674e-09	3.03057e-14	3.50147e-09	Potra001246g30683	5'Flank	AT1G65480	Potri.002G210200	FT	PseudoChr10	Y
Potra001246	3378	4.55189e-16	5.82866e-11	3.56152e-14	1.94913e-09	3.03057e-14	3.50147e-09	Potra001246g30683	5'Flank	AT1G65480	Potri.002G210200	FT	PseudoChr10	Y
Potra001246	3438	4.55189e-16	5.82866e-11	1.62325e-14	1.10704e-09	3.03057e-14	3.50147e-09	Potra001246g30683	5'Flank	AT1G65480	Potri.002G210200	FT	PseudoChr10	Y
Potra001246	3496	1.11217e-05	0.0238099	5.7252e-06	0.0159619	2.68872e-05	0.0924411	Potra001246g30683	5'Flank	AT1G65480	Potri.002G210200	FT	PseudoChr10	Y
Potra001246	3497	4.55189e-16	5.82866e-11	2.03376e-14	1.28321e-09	3.03057e-14	3.50147e-09	Potra001246g30683	5'Flank	AT1G65480	Potri.002G210200	FT	PseudoChr10	Y
Potra001246	3527	4.55189e-16	5.82866e-11	3.49851e-14	1.94913e-09	3.03057e-14	3.50147e-09	Potra001246g30683	5'Flank	AT1G65480	Potri.002G210200	FT	PseudoChr10	Y
Potra001246	3621	2.38665e-16	4.66383e-11	8.7193e-15	6.5512e-10	1.61834e-14	3.42605e-09	Potra001246g30683	5'Flank	AT1G65480	Potri.002G210200	FT	PseudoChr10	Y
Potra001246	3686	3.12684e-15	3.05059e-10	6.20193e-13	2.33784e-08	1.05144e-12	7.56773e-08	Potra001246g30683	5'Flank	AT1G65480	Potri.002G210200	FT	PseudoChr10	Y
Potra001246	3744	5.29848e-16	6.57906e-11	4.55284e-14	2.43162e-09	3.03057e-14	3.50147e-09	Potra001246g30683	5'Flank	AT1G65480	Potri.002G210200	FT	PseudoChr10	Y
Potra001246	3893	1.92445e-15	2.07515e-10	1.07539e-15	1.76561e-10	2.73148e-14	3.50147e-09	Potra001246g30683	5'Flank	AT1G65480	Potri.002G210200	FT	PseudoChr10	Y
Potra001246	5126	0.000443758	0.237766	8.27619e-06	0.0201158	1.14855e-05	0.048394	Potra001246g30683	3'Flank	AT1G65480	Potri.002G210200	FT	PseudoChr10	Y
Potra001246	5227	7.32713e-06	0.0179997	4.47871e-10	6.34307e-06	1.67859e-08	0.000219993	Potra001246g30683	3'Flank	AT1G65480	Potri.002G210200	FT	PseudoChr10	Y
Potra001246	5476	2.87285e-06	0.00866202	1.94103e-10	3.27166e-06	3.43237e-08	0.000406191	Potra001246g30683	3'Flank	AT1G65480	Potri.002G210200	FT	PseudoChr10	Y
Potra001246	6197	2.38282e-06	0.00733016	1.47487e-10	2.78213e-06	4.43215e-08	0.00047694	Potra001246g30683	3'Flank	AT1G65480	Potri.002G210200	FT	PseudoChr10	Y
Potra001246	6225	2.38282e-06	0.00733016	1.65978e-10	2.97395e-06	4.43215e-08	0.00047694	Potra001246g30683	3'Flank	AT1G65480	Potri.002G210200	FT	PseudoChr10	Y
Potra001246	7377	1.32903e-06	0.0044601	1.34912e-09	1.49514e-05	4.38251e-08	0.000473921	Unknown	IGR	Unknown	Unknown	Unknown	PseudoChr10	Y
Potra001246	7453	6.36525e-17	1.86301e-11	1.33248e-15	1.90542e-10	3.91767e-17	4.552e-11	Potra001246g10693	5'Flank	AT1G05860	Potri.010G180200	Unknown	PseudoChr10	Y
Potra001246	8609	7.47656e-05	0.0917238	1.32785e-05	0.0286995	6.29929e-06	0.0299315	Potra001246g10693	5'Flank	AT1G05860	Potri.010G180200	Unknown	PseudoChr10	Y
Potra001246	9631	1.00847e-10	1.39604e-06	2.27769e-12	7.36996e-08	2.99761e-12	1.64511e-07	Potra001246g10693	5'UTR	AT1G05860	Potri.010G180200	Unknown	PseudoChr10	Y
Potra001246	10494	5.31025e-09	4.16045e-05	1.34742e-12	4.66642e-08	1.78025e-09	3.48934e-05	Potra001246g10693	Intron	AT1G05860	Potri.010G180200	Unknown	PseudoChr10	Y
Potra001246	10975	5.31025e-09	4.16045e-05	8.28088e-13	3.03377e-08	1.78025e-09	3.48934e-05	Potra001246g10693	Intron	AT1G05860	Potri.010G180200	Unknown	PseudoChr10	Y
Potra001246	11052	5.93071e-09	4.60925e-05	1.37047e-12	4.70947e-08	1.78025e-09	3.48934e-05	Potra001246g10693	Intron	AT1G05860	Potri.010G180200	Unknown	PseudoChr10	Y
Potra001246	11538	4.30144e-07	0.0019938	4.17203e-08	0.000271975	7.04949e-06	0.0324429	Potra001246g10693	Intron	AT1G05860	Potri.010G180200	Unknown	PseudoChr10	Y
Potra001246	11926	8.68524e-06	0.0199487	7.37922e-07	0.00330732	4.16492e-07	0.0030629	Potra001246g10693	Intron	AT1G05860	Potri.010G180200	Unknown	PseudoChr10	Y
Potra001246	12011	2.19421e-05	0.0395206	5.46788e-06	0.0154736	2.53049e-06	0.013242	Potra001246g10693	Intron	AT1G05860	Potri.010G180200	Unknown	PseudoChr10	Y
Potra001246	12206	6.03075e-06	0.0155613	7.97772e-07	0.00351189	4.56492e-07	0.0032695	Potra001246g10693	Intron	AT1G05860	Potri.010G180200	Unknown	PseudoChr10	Y
Potra001246	14492	6.07243e-07	0.00227235	7.10718e-07	0.00322373	1.26251e-09	2.74969e-05	Potra001246g10693	3'UTR	AT1G05860	Potri.010G180200	Unknown	PseudoChr10	Y
Potra001246	15390	6.38493e-07	0.00236553	2.10188e-07	0.00113767	0.000103729	0.238564	Potra001246g10693	3'Flank	AT1G05860	Potri.010G180200	Unknown	PseudoChr10	Y
Potra001246	15779	5.1729e-07	0.00212003	4.34023e-09	4.13763e-05	2.97331e-07	0.00243095	Potra001246g10693	3'Flank	AT1G05860	Potri.010G180200	Unknown	PseudoChr10	Y
Potra001246	17145	1.554e-09	1.39641e-05	1.74519e-09	1.85969e-05	1.41228e-06	0.00852896	Unknown	IGR	Unknown	Unknown	Unknown	PseudoChr10	Y
Potra001246	17160	1.09465e-06	0.00378198	1.00273e-05	0.023079	9.50011e-08	0.000910071	Unknown	IGR	Unknown	Unknown	Unknown	PseudoChr10	Y
Potra001246	17560	6.29046e-09	4.87251e-05	4.69167e-09	4.40633e-05	2.07077e-10	7.33194e-06	Unknown	IGR	Unknown	Unknown	Unknown	PseudoChr10	Y
Potra001246	17779	3.75344e-07	0.00176781	6.7577e-10	8.63298e-06	2.57029e-08	0.000316099	Unknown	IGR	Unknown	Unknown	Unknown	PseudoChr10	Y
Potra001246	17781	3.75344e-07	0.00176781	5.84621e-10	7.84328e-06	2.57029e-08	0.000316099	Unknown	IGR	Unknown	Unknown	Unknown	PseudoChr10	Y
Potra001246	17791	3.75344e-07	0.00176781	4.62461e-10	6.50354e-06	2.57029e-08	0.000316099	Unknown	IGR	Unknown	Unknown	Unknown	PseudoChr10	Y
Potra001246	17814	7.28511e-06	0.0179179	0.000281215	0.183806	1.60421e-07	0.00141542	Unknown	IGR	Unknown	Unknown	Unknown	PseudoChr10	Y
Potra001246	17852	1.19389e-05	0.0253212	0.000556801	0.247316	1.13172e-06	0.00702793	Unknown	IGR	Unknown	Unknown	Unknown	PseudoChr10	Y
Potra001246	17857	0.00012023	0.121582	7.07727e-06	0.0181978	1.60061e-06	0.00950935	Unknown	IGR	Unknown	Unknown	Unknown	PseudoChr10	Y
Potra001246	17866	1.83703e-10	2.34497e-06	3.5054e-11	8.26553e-07	1.11322e-11	5.44939e-07	Unknown	IGR	Unknown	Unknown	Unknown	PseudoChr10	Y
Potra001246	17911	1.03001e-12	2.83256e-08	4.12607e-13	1.61863e-08	1.01001e-12	7.427e-08	Unknown	IGR	Unknown	Unknown	Unknown	PseudoChr10	Y
Potra001246	18958	3.57443e-17	1.32136e-11	5.94818e-16	1.40105e-10	8.29436e-17	4.552e-11	Unknown	IGR	Unknown	Unknown	Unknown	PseudoChr10	Y
Potra001246	18984	1.95495e-06	0.00625339	9.03172e-06	0.0212737	8.46198e-08	0.000823768	Unknown	IGR	Unknown	Unknown	Unknown	PseudoChr10	Y
Potra001246	19122	1.2915e-05	0.0270278	2.27442e-05	0.0429402	9.43433e-06	0.0414326	Unknown	IGR	Unknown	Unknown	Unknown	PseudoChr10	Y
Potra001246	19408	4.18372e-17	1.32136e-11	4.47736e-16	1.40105e-10	8.29436e-17	4.552e-11	Unknown	IGR	Unknown	Unknown	Unknown	PseudoChr10	Y
Potra001246	19409	2.15334e-05	0.0389894	1.6163e-05	0.0335594	2.38977e-05	0.0840444	Unknown	IGR	Unknown	Unknown	Unknown	PseudoChr10	Y
Potra001246	19457	4.18372e-17	1.32136e-11	3.50014e-16	1.40105e-10	8.29436e-17	4.552e-11	Unknown	IGR	Unknown	Unknown	Unknown	PseudoChr10	Y
Potra001246	19552	5.68995e-05	0.0773299	6.35891e-06	0.0170944	4.45338e-08	0.000478052	Unknown	IGR	Unknown	Unknown	Unknown	PseudoChr10	Y
Potra001246	19896	2.27097e-11	3.69264e-07	2.25802e-13	9.35481e-09	8.88401e-11	3.64531e-06	Unknown	IGR	Unknown	Unknown	Unknown	PseudoChr10	Y
Potra001246	20345	2.4918e-11	4.03571e-07	3.54509e-13	1.42865e-08	2.36176e-11	1.08013e-06	Unknown	IGR	Unknown	Unknown	Unknown	PseudoChr10	Y
Potra001246	20950	9.44962e-13	2.61625e-08	2.16121e-15	2.45654e-10	1.26972e-13	1.06449e-08	Unknown	IGR	Unknown	Unknown	Unknown	PseudoChr10	Y
Potra001246	22809	4.18372e-17	1.32136e-11	3.89518e-16	1.40105e-10	8.29436e-17	4.552e-11	Potra001246g10694	5'Flank	AT1G65480	Potri.010G179700	FT	PseudoChr10	Y
Potra001246	23744	2.59364e-09	2.2325e-05	6.27047e-07	0.00292596	2.7645e-13	2.2068e-08	Potra001246g10694	Intron	AT1G65480	Potri.010G179700	FT	PseudoChr10	Y
Potra001246	25256	5.7425e-22	2.35303e-15	3.62516e-25	1.60701e-18	7.93944e-24	3.48577e-17	Potra001246g10694	Intron	AT1G65480	Potri.010G179700	FT	PseudoChr10	Y
Potra001246	25663	1.19107e-17	6.97215e-12	4.11761e-16	1.40105e-10	1.28221e-15	4.50011e-10	Potra001246g10694	Intron	AT1G65480	Potri.010G179700	FT	PseudoChr10	Y
Potra001246	26446	4.27856e-06	0.0118859	3.5391e-06	0.0112141	1.936e-06	0.0110965	Potra001246g10694	3'UTR	AT1G65480	Potri.010G179700	FT	PseudoChr10	Y
Potra001246	26513	2.16625e-05	0.0391201	8.93444e-06	0.0211569	2.2746e-06	0.0124319	Potra001246g30684	3'Flank	AT1G65480	Potri.002G210200	FT	PseudoChr10	Y
Potra001246	26537	8.54843e-06	0.0197451	3.13198e-06	0.0102464	2.28749e-06	0.0124319	Potra001246g30684	3'Flank	AT1G65480	Potri.002G210200	FT	PseudoChr10	Y
Potra001246	26563	8.39358e-07	0.00304096	1.09983e-06	0.00458222	3.33148e-06	0.0168705	Potra001246g30684	3'Flank	AT1G65480	Potri.002G210200	FT	PseudoChr10	Y
Potra001246	26574	8.39358e-07	0.00304096	1.41501e-06	0.0055461	3.33148e-06	0.0168705	Potra001246g30684	3'Flank	AT1G65480	Potri.002G210200	FT	PseudoChr10	Y
Potra001246	26576	5.01838e-07	0.00212003	7.04374e-07	0.00319923	1.017e-06	0.0063878	Potra001246g30684	3'Flank	AT1G65480	Potri.002G210200	FT	PseudoChr10	Y
Potra001246	26583	9.57554e-07	0.00337373	1.21535e-06	0.00494724	2.80259e-06	0.0144421	Potra001246g30684	3'Flank	AT1G65480	Potri.002G210200	FT	PseudoChr10	Y
Potra001246	26587	1.02484e-05	0.0224444	1.45976e-05	0.0310211	1.37875e-05	0.0562658	Potra001246g30684	3'Flank	AT1G65480	Potri.002G210200	FT	PseudoChr10	Y
Potra001246	26622	3.03738e-06	0.00879567	1.16441e-06	0.00478382	1.232e-06	0.00752302	Potra001246g10694	3'Flank	AT1G65480	Potri.010G179700	FT	PseudoChr10	Y
Potra001246	26658	3.03738e-06	0.00879567	9.91928e-07	0.00421183	1.232e-06	0.00752302	Potra001246g10694	3'Flank	AT1G65480	Potri.010G179700	FT	PseudoChr10	Y
Potra001246	26667	2.21619e-06	0.00693207	1.43164e-06	0.00559261	3.52661e-06	0.0177562	Potra001246g10694	3'Flank	AT1G65480	Potri.010G179700	FT	PseudoChr10	Y
Potra001246	26671	2.21619e-06	0.00693207	1.41912e-06	0.0055528	3.52661e-06	0.0177562	Potra001246g10694	3'Flank	AT1G65480	Potri.010G179700	FT	PseudoChr10	Y
Potra001246	26691	2.21619e-06	0.00693207	1.41432e-06	0.0055461	3.52661e-06	0.0177562	Potra001246g10694	3'Flank	AT1G65480	Potri.010G179700	FT	PseudoChr10	Y
Potra001246	26782	3.03738e-06	0.00879567	8.79644e-07	0.0038043	1.232e-06	0.00752302	Potra001246g10694	3'Flank	AT1G65480	Potri.010G179700	FT	PseudoChr10	Y
Potra001246	26790	3.03738e-06	0.00879567	8.89357e-07	0.00383508	1.232e-06	0.00752302	Potra001246g10694	3'Flank	AT1G65480	Potri.010G179700	FT	PseudoChr10	Y
Potra001246	26796	3.03738e-06	0.00879567	1.00925e-06	0.00427309	1.232e-06	0.00752302	Potra001246g10694	3'Flank	AT1G65480	Potri.010G179700	FT	PseudoChr10	Y
Potra001246	26800	3.03738e-06	0.00879567	9.12361e-07	0.00391523	1.232e-06	0.00752302	Potra001246g10694	3'Flank	AT1G65480	Potri.010G179700	FT	PseudoChr10	Y
Potra001246	26813	4.14351e-06	0.011542	6.91734e-07	0.00315475	8.23449e-07	0.00531664	Potra001246g10694	3'Flank	AT1G65480	Potri.010G179700	FT	PseudoChr10	Y
Potra001246	26814	4.14351e-06	0.011542	7.97772e-07	0.00351189	8.23449e-07	0.00531664	Potra001246g10694	3'Flank	AT1G65480	Potri.010G179700	FT	PseudoChr10	Y
Potra001246	26914	3.03738e-06	0.00879567	7.53559e-07	0.00336064	1.232e-06	0.00752302	Potra001246g10694	3'Flank	AT1G65480	Potri.010G179700	FT	PseudoChr10	Y
Potra001246	26940	2.98481e-06	0.00878915	1.26297e-06	0.00509433	2.2867e-06	0.0124319	Potra001246g10694	3'Flank	AT1G65480	Potri.010G179700	FT	PseudoChr10	Y
Potra001246	27006	6.16556e-06	0.015796	8.49675e-07	0.00371455	2.23311e-06	0.0124319	Potra001246g10694	3'Flank	AT1G65480	Potri.010G179700	FT	PseudoChr10	Y
Potra001246	27011	5.6056e-06	0.0148189	1.3073e-06	0.00523686	3.47194e-06	0.0175615	Potra001246g10694	3'Flank	AT1G65480	Potri.010G179700	FT	PseudoChr10	Y
Potra001246	27230	1.52045e-06	0.00501219	2.17002e-07	0.0011726	3.8503e-06	0.0191662	Potra001246g10694	3'Flank	AT1G65480	Potri.010G179700	FT	PseudoChr10	Y
Potra001246	27235	5.46363e-07	0.00215889	2.33221e-08	0.000166215	8.29729e-07	0.00534932	Potra001246g10694	3'Flank	AT1G65480	Potri.010G179700	FT	PseudoChr10	Y
Potra001246	27249	2.808e-07	0.00143645	1.32673e-08	0.000107128	2.72442e-07	0.00224839	Potra001246g10694	3'Flank	AT1G65480	Potri.010G179700	FT	PseudoChr10	Y
Potra001246	27283	1.08257e-14	9.64332e-10	5.27243e-14	2.74969e-09	9.9502e-15	2.52831e-09	Potra001246g30684	3'Flank	AT1G65480	Potri.002G210200	FT	PseudoChr10	Y
Potra001246	28509	3.24418e-08	0.000223041	1.76979e-09	1.8724e-05	6.77913e-08	0.000673382	Potra001246g10695	Intron	AT1G65470	Potri.008G077800	FAS1,NFB2	PseudoChr10	Y
Potra001246	28521	5.00717e-13	1.62835e-08	6.32109e-16	1.40105e-10	4.2459e-14	3.80437e-09	Potra001246g10695	Intron	AT1G65470	Potri.008G077800	FAS1,NFB2	PseudoChr10	Y
Potra001246	28563	3.24418e-08	0.000223041	1.87553e-09	1.97017e-05	6.77913e-08	0.000673382	Potra001246g10695	Intron	AT1G65470	Potri.008G077800	FAS1,NFB2	PseudoChr10	Y
Potra001246	28712	3.24418e-08	0.000223041	2.49929e-09	2.57058e-05	6.77913e-08	0.000673382	Potra001246g10695	Intron	AT1G65470	Potri.008G077800	FAS1,NFB2	PseudoChr10	Y
Potra001246	28813	4.28331e-08	0.000284535	1.49885e-09	1.62851e-05	3.21835e-08	0.000383968	Potra001246g10695	Intron	AT1G65470	Potri.008G077800	FAS1,NFB2	PseudoChr10	Y
Potra001246	28925	3.24418e-08	0.000223041	1.7433e-09	1.85969e-05	6.77913e-08	0.000673382	Potra001246g10695	Intron	AT1G65470	Potri.008G077800	FAS1,NFB2	PseudoChr10	Y
Potra001246	28963	3.24418e-08	0.000223041	2.1162e-09	2.21773e-05	6.77913e-08	0.000673382	Potra001246g10695	Missense_Mutation	AT1G65470	Potri.008G077800	FAS1,NFB2	PseudoChr10	Y
Potra001246	29120	3.24418e-08	0.000223041	1.79238e-09	1.89179e-05	6.77913e-08	0.000673382	Potra001246g10695	Intron	AT1G65470	Potri.008G077800	FAS1,NFB2	PseudoChr10	Y
Potra001246	29176	3.24418e-08	0.000223041	1.09316e-09	1.26195e-05	6.77913e-08	0.000673382	Potra001246g10695	Intron	AT1G65470	Potri.008G077800	FAS1,NFB2	PseudoChr10	Y
Potra001246	29234	3.24418e-08	0.000223041	1.76632e-09	1.8724e-05	6.77913e-08	0.000673382	Potra001246g10695	Missense_Mutation	AT1G65470	Potri.008G077800	FAS1,NFB2	PseudoChr10	Y
Potra001246	29310	3.24418e-08	0.000223041	2.36697e-09	2.44015e-05	6.77913e-08	0.000673382	Potra001246g10695	Missense_Mutation	AT1G65470	Potri.008G077800	FAS1,NFB2	PseudoChr10	Y
Potra001246	29348	3.24418e-08	0.000223041	2.63569e-09	2.69213e-05	6.77913e-08	0.000673382	Potra001246g10695	Intron	AT1G65470	Potri.008G077800	FAS1,NFB2	PseudoChr10	Y
Potra001246	29505	2.92e-08	0.000204591	8.55034e-10	1.0189e-05	6.77913e-08	0.000673382	Potra001246g10695	Intron	AT1G65470	Potri.008G077800	FAS1,NFB2	PseudoChr10	Y
Potra001246	29517	2.92e-08	0.000204591	1.36655e-09	1.51068e-05	6.77913e-08	0.000673382	Potra001246g10695	Intron	AT1G65470	Potri.008G077800	FAS1,NFB2	PseudoChr10	Y
Potra001246	29582	6.23791e-08	0.00039567	2.34093e-08	0.000166305	2.59038e-07	0.0021499	Potra001246g10695	Missense_Mutation	AT1G65470	Potri.008G077800	FAS1,NFB2	PseudoChr10	Y
Potra001246	29749	5.00717e-13	1.62835e-08	8.575e-16	1.63605e-10	4.2459e-14	3.80437e-09	Potra001246g10695	Silent	AT1G65470	Potri.008G077800	FAS1,NFB2	PseudoChr10	Y
Potra001246	29910	1.16464e-13	6.72141e-09	1.87721e-16	1.40105e-10	1.07968e-12	7.64562e-08	Potra001246g10695	Intron	AT1G65470	Potri.008G077800	FAS1,NFB2	PseudoChr10	Y
Potra001246	29964	1.19107e-17	6.97215e-12	3.6835e-16	1.40105e-10	1.28221e-15	4.50011e-10	Potra001246g10695	Intron	AT1G65470	Potri.008G077800	FAS1,NFB2	PseudoChr10	Y
Potra001246	30035	5.78733e-08	0.000369953	2.87728e-09	2.90542e-05	5.12897e-08	0.00053872	Potra001246g10695	Silent	AT1G65470	Potri.008G077800	FAS1,NFB2	PseudoChr10	Y
Potra001246	30036	4.37088e-13	1.54396e-08	6.25259e-16	1.40105e-10	4.2459e-14	3.80437e-09	Potra001246g10695	Missense_Mutation	AT1G65470	Potri.008G077800	FAS1,NFB2	PseudoChr10	Y
Potra001246	30247	4.37088e-13	1.54396e-08	1.04971e-15	1.76561e-10	4.2459e-14	3.80437e-09	Potra001246g10695	Missense_Mutation	AT1G65470	Potri.008G077800	FAS1,NFB2	PseudoChr10	Y
Potra001246	30414	8.1148e-11	1.13099e-06	9.54159e-13	3.3676e-08	1.52322e-09	3.12507e-05	Potra001246g10695	Intron	AT1G65470	Potri.008G077800	FAS1,NFB2	PseudoChr10	Y
Potra001246	30437	4.61403e-11	6.87503e-07	4.42485e-13	1.72062e-08	4.89729e-10	1.33549e-05	Potra001246g10695	Intron	AT1G65470	Potri.008G077800	FAS1,NFB2	PseudoChr10	Y
Potra001246	30500	2.82781e-10	3.20087e-06	2.70529e-12	8.6276e-08	6.87974e-10	1.73593e-05	Potra001246g10695	Intron	AT1G65470	Potri.008G077800	FAS1,NFB2	PseudoChr10	Y
Potra001246	30510	2.82781e-10	3.20087e-06	4.48976e-12	1.32966e-07	6.87974e-10	1.73593e-05	Potra001246g10695	Intron	AT1G65470	Potri.008G077800	FAS1,NFB2	PseudoChr10	Y
Potra001246	30533	2.82781e-10	3.20087e-06	3.51367e-12	1.08922e-07	6.87974e-10	1.73593e-05	Potra001246g10695	Intron	AT1G65470	Potri.008G077800	FAS1,NFB2	PseudoChr10	Y
Potra001246	30558	2.82781e-10	3.20087e-06	3.97165e-12	1.20657e-07	6.87974e-10	1.73593e-05	Potra001246g10695	Intron	AT1G65470	Potri.008G077800	FAS1,NFB2	PseudoChr10	Y
Potra001246	30565	2.82781e-10	3.20087e-06	5.25391e-12	1.52224e-07	6.87974e-10	1.73593e-05	Potra001246g10695	Intron	AT1G65470	Potri.008G077800	FAS1,NFB2	PseudoChr10	Y
Potra001246	30566	2.82781e-10	3.20087e-06	5.09914e-12	1.49678e-07	6.87974e-10	1.73593e-05	Potra001246g10695	Intron	AT1G65470	Potri.008G077800	FAS1,NFB2	PseudoChr10	Y
Potra001246	30924	5.00717e-13	1.62835e-08	1.23898e-15	1.87832e-10	4.2459e-14	3.80437e-09	Potra001246g10695	Intron	AT1G65470	Potri.008G077800	FAS1,NFB2	PseudoChr10	Y
Potra001246	31072	5.00717e-13	1.62835e-08	6.21614e-16	1.40105e-10	4.2459e-14	3.80437e-09	Potra001246g10695	Intron	AT1G65470	Potri.008G077800	FAS1,NFB2	PseudoChr10	Y
Potra001246	31135	5.00717e-13	1.62835e-08	1.27116e-15	1.87832e-10	4.2459e-14	3.80437e-09	Potra001246g10695	Intron	AT1G65470	Potri.008G077800	FAS1,NFB2	PseudoChr10	Y
Potra001246	31457	9.77645e-08	0.000581418	1.4667e-08	0.000116355	9.78166e-08	0.000929566	Potra001246g10695	Missense_Mutation	AT1G65470	Potri.008G077800	FAS1,NFB2	PseudoChr10	Y
Potra001246	31665	7.03194e-11	1.00048e-06	1.70303e-14	1.14385e-09	1.7759e-12	1.18136e-07	Potra001246g10695	Intron	AT1G65470	Potri.008G077800	FAS1,NFB2	PseudoChr10	Y
Potra001246	32286	1.0161e-07	0.000599074	6.20926e-09	5.52716e-05	1.34189e-08	0.000181278	Potra001246g10695	Silent	AT1G65470	Potri.008G077800	FAS1,NFB2	PseudoChr10	Y
Potra001246	32509	8.83063e-08	0.000542491	1.08779e-08	9.13277e-05	9.78166e-08	0.000929566	Potra001246g10695	Intron	AT1G65470	Potri.008G077800	FAS1,NFB2	PseudoChr10	Y
Potra001246	32990	4.37088e-13	1.54396e-08	5.49346e-16	1.40105e-10	4.2459e-14	3.80437e-09	Potra001246g10695	3'UTR	AT1G65470	Potri.008G077800	FAS1,NFB2	PseudoChr10	Y
Potra001246	33346	4.37088e-13	1.54396e-08	5.97991e-16	1.40105e-10	4.2459e-14	3.80437e-09	Potra001246g10695	3'UTR	AT1G65470	Potri.008G077800	FAS1,NFB2	PseudoChr10	Y
Potra001246	38041	5.8177e-11	8.40329e-07	1.42342e-12	4.85378e-08	6.89829e-12	3.69349e-07	Potra001246g10696	5'Flank	AT3G02630	Potri.010G179500	Unknown	PseudoChr10	Y
Potra001246	38853	7.42961e-13	2.18811e-08	3.83778e-16	1.40105e-10	2.28325e-15	6.26532e-10	Potra001246g10696	5'Flank	AT3G02630	Potri.010G179500	Unknown	PseudoChr10	Y
Potra001246	38986	1.68142e-12	4.41651e-08	1.75461e-15	2.22231e-10	3.59752e-14	3.80437e-09	Potra001246g10696	5'UTR	AT3G02630	Potri.010G179500	Unknown	PseudoChr10	Y
Potra001246	39300	5.74359e-08	0.000367731	1.29594e-08	0.000105024	4.20022e-07	0.0030629	Potra001246g10696	Intron	AT3G02630	Potri.010G179500	Unknown	PseudoChr10	Y
Potra001246	39581	2.50069e-10	2.91101e-06	1.71591e-10	3.04261e-06	8.85283e-12	4.46758e-07	Potra001246g10696	Intron	AT3G02630	Potri.010G179500	Unknown	PseudoChr10	Y
Potra001246	39622	4.21942e-07	0.00197367	1.14399e-07	0.000657749	1.17149e-07	0.00108282	Potra001246g10696	Intron	AT3G02630	Potri.010G179500	Unknown	PseudoChr10	Y
Potra001246	39654	4.38238e-09	3.54884e-05	4.45326e-10	6.32724e-06	1.38756e-10	5.53819e-06	Potra001246g10696	Intron	AT3G02630	Potri.010G179500	Unknown	PseudoChr10	Y
Potra001246	39751	2.37795e-07	0.0012561	2.53379e-08	0.000176884	5.72821e-08	0.000597374	Potra001246g10696	Intron	AT3G02630	Potri.010G179500	Unknown	PseudoChr10	Y
Potra001246	39807	2.37795e-07	0.0012561	3.51162e-08	0.000233736	5.72821e-08	0.000597374	Potra001246g10696	Intron	AT3G02630	Potri.010G179500	Unknown	PseudoChr10	Y
Potra001246	39819	1.25141e-06	0.00426246	1.44906e-07	0.000805971	9.89268e-08	0.000938086	Potra001246g10696	Intron	AT3G02630	Potri.010G179500	Unknown	PseudoChr10	Y
Potra001246	40570	5.12892e-08	0.000331485	2.34099e-08	0.000166305	2.50731e-08	0.000311847	Potra001246g10696	Intron	AT3G02630	Potri.010G179500	Unknown	PseudoChr10	Y
Potra001246	40709	2.01195e-08	0.000146572	5.38703e-08	0.000341636	8.17708e-08	0.000797802	Potra001246g10696	Intron	AT3G02630	Potri.010G179500	Unknown	PseudoChr10	Y
Potra001246	40955	2.01195e-08	0.000146572	5.97687e-08	0.000373696	8.17708e-08	0.000797802	Potra001246g10696	Intron	AT3G02630	Potri.010G179500	Unknown	PseudoChr10	Y
Potra001246	41064	1.8082e-08	0.000132544	5.01714e-08	0.00031955	8.17708e-08	0.000797802	Potra001246g10696	Intron	AT3G02630	Potri.010G179500	Unknown	PseudoChr10	Y
Potra001246	41497	9.94757e-07	0.00348384	8.70953e-07	0.00378146	1.15229e-07	0.00106957	Potra001246g10696	Intron	AT3G02630	Potri.010G179500	Unknown	PseudoChr10	Y
Potra001246	42206	7.09112e-06	0.0174618	4.25242e-06	0.0128665	0.000430668	0.495669	Potra001246g10696	Intron	AT3G02630	Potri.010G179500	Unknown	PseudoChr10	Y
Potra001246	42317	1.57128e-05	0.0313889	1.24442e-06	0.00503323	0.000188681	0.334469	Potra001246g10696	Intron	AT3G02630	Potri.010G179500	Unknown	PseudoChr10	Y
Potra001246	42319	1.57128e-05	0.0313889	1.51546e-06	0.00584169	0.000188681	0.334469	Potra001246g10696	Intron	AT3G02630	Potri.010G179500	Unknown	PseudoChr10	Y
Potra001246	42795	1.22272e-05	0.0258022	6.08149e-06	0.0166003	0.000234331	0.381327	Potra001246g10696	Silent	AT3G02630	Potri.010G179500	Unknown	PseudoChr10	Y
Potra001246	42822	1.04642e-06	0.00364298	1.56022e-07	0.000860244	5.16835e-06	0.0251568	Potra001246g10696	Silent	AT3G02630	Potri.010G179500	Unknown	PseudoChr10	Y
Potra001246	42924	1.22272e-05	0.0258022	5.37167e-06	0.0152937	0.000234331	0.381327	Potra001246g10696	Silent	AT3G02630	Potri.010G179500	Unknown	PseudoChr10	Y
Potra001246	43087	7.96819e-06	0.0193082	2.373e-05	0.0442239	0.00164052	0.728227	Potra001246g10696	Intron	AT3G02630	Potri.010G179500	Unknown	PseudoChr10	Y
Potra001246	43095	1.61862e-14	1.2514e-09	4.4292e-20	9.81718e-14	1.87255e-14	3.42605e-09	Potra001246g10696	Intron	AT3G02630	Potri.010G179500	Unknown	PseudoChr10	Y
Potra001246	43339	1.06576e-06	0.00370471	1.99006e-05	0.0392255	0.000974854	0.637365	Potra001246g10696	Missense_Mutation	AT3G02630	Potri.010G179500	Unknown	PseudoChr10	Y
Potra001246	43349	6.81223e-07	0.00251474	1.13935e-05	0.0254463	0.000998231	0.640776	Potra001246g10696	Silent	AT3G02630	Potri.010G179500	Unknown	PseudoChr10	Y
Potra001246	43532	8.04066e-11	1.12448e-06	2.20927e-13	9.32719e-09	8.56739e-10	2.0223e-05	Potra001246g10696	Silent	AT3G02630	Potri.010G179500	Unknown	PseudoChr10	Y
Potra001246	43914	2.47305e-08	0.000177232	5.01933e-09	4.65489e-05	7.36784e-06	0.0337312	Potra001246g10696	3'UTR	AT3G02630	Potri.010G179500	Unknown	PseudoChr10	Y
Potra001246	43919	2.47305e-08	0.000177232	5.28679e-09	4.85218e-05	7.36784e-06	0.0337312	Potra001246g10696	3'UTR	AT3G02630	Potri.010G179500	Unknown	PseudoChr10	Y
Potra001246	43959	9.56073e-07	0.00337141	5.17628e-06	0.0148135	0.0073581	0.900976	Potra001246g10696	3'Flank	AT3G02630	Potri.010G179500	Unknown	PseudoChr10	Y
Potra001246	43965	9.56073e-07	0.00337141	4.05328e-06	0.0124174	0.0073581	0.900976	Potra001246g10696	3'Flank	AT3G02630	Potri.010G179500	Unknown	PseudoChr10	Y
Potra001246	43969	9.56073e-07	0.00337141	4.91218e-06	0.0142696	0.0073581	0.900976	Potra001246g10696	3'Flank	AT3G02630	Potri.010G179500	Unknown	PseudoChr10	Y
Potra001246	44038	1.45212e-10	1.88894e-06	3.97696e-12	1.20657e-07	2.345e-07	0.00197612	Potra001246g10696	3'Flank	AT3G02630	Potri.010G179500	Unknown	PseudoChr10	Y
Potra001246	44081	2.30576e-06	0.00715759	8.78406e-07	0.00380265	6.96058e-05	0.184653	Potra001246g10696	3'Flank	AT3G02630	Potri.010G179500	Unknown	PseudoChr10	Y
Potra001246	46979	7.89455e-06	0.0192322	8.12634e-06	0.0199135	5.11918e-05	0.150741	Unknown	IGR	Unknown	Unknown	Unknown	PseudoChr10	Y
Potra001246	46987	2.03222e-06	0.00646519	6.33818e-07	0.00294515	1.07804e-05	0.0457467	Unknown	IGR	Unknown	Unknown	Unknown	PseudoChr10	Y
Potra001246	46989	1.08835e-05	0.0234591	5.72146e-06	0.0159615	2.56462e-05	0.0891077	Unknown	IGR	Unknown	Unknown	Unknown	PseudoChr10	Y
Potra001246	47082	5.21589e-09	4.10221e-05	8.87327e-11	1.85608e-06	8.61053e-07	0.00551081	Unknown	IGR	Unknown	Unknown	Unknown	PseudoChr10	Y
Potra001246	47086	4.93669e-06	0.0134141	1.94177e-06	0.0071971	2.52298e-05	0.0879417	Unknown	IGR	Unknown	Unknown	Unknown	PseudoChr10	Y
Potra001246	47163	1.97802e-06	0.00630746	2.50717e-07	0.00133744	5.69139e-06	0.0273989	Unknown	IGR	Unknown	Unknown	Unknown	PseudoChr10	Y
Potra001246	47164	3.89362e-10	4.11196e-06	9.37246e-13	3.3506e-08	2.383e-08	0.000297315	Unknown	IGR	Unknown	Unknown	Unknown	PseudoChr10	Y
Potra001246	47230	1.31546e-09	1.20317e-05	4.69637e-11	1.07869e-06	1.7406e-07	0.00151327	Unknown	IGR	Unknown	Unknown	Unknown	PseudoChr10	Y
Potra001246	47235	1.39643e-12	3.76446e-08	4.46569e-17	6.5987e-11	7.0945e-11	3.02409e-06	Unknown	IGR	Unknown	Unknown	Unknown	PseudoChr10	Y
Potra001246	47278	7.43817e-10	7.36194e-06	3.37711e-11	8.04865e-07	1.41795e-07	0.00130512	Unknown	IGR	Unknown	Unknown	Unknown	PseudoChr10	Y
Potra001246	47377	5.27685e-10	5.39209e-06	2.00822e-11	5.29901e-07	1.46331e-07	0.0013402	Unknown	IGR	Unknown	Unknown	Unknown	PseudoChr10	Y
Potra001246	47468	7.97973e-12	1.47953e-07	1.37919e-13	6.50409e-09	1.16708e-09	2.6143e-05	Unknown	IGR	Unknown	Unknown	Unknown	PseudoChr10	Y
Potra001246	48854	4.9848e-08	0.000325007	1.75747e-08	0.000132271	8.79753e-05	0.213046	Unknown	IGR	Unknown	Unknown	Unknown	PseudoChr10	Y
Potra001246	48870	5.37091e-08	0.000345331	1.62442e-09	1.75633e-05	5.38402e-06	0.0260908	Unknown	IGR	Unknown	Unknown	Unknown	PseudoChr10	Y
Potra001246	50456	1.36725e-06	0.00456965	8.28062e-08	0.000500784	6.46825e-06	0.0306019	Potra001246g10697	5'Flank	AT3G02630	Potri.010G179400	Unknown	PseudoChr10	Y
Potra001246	51788	2.18982e-09	1.93383e-05	3.38085e-10	4.9957e-06	6.42339e-06	0.0304553	Potra001246g10697	5'Flank	AT3G02630	Potri.010G179400	Unknown	PseudoChr10	Y
Potra001246	52293	5.2383e-10	5.36608e-06	3.23936e-12	1.01843e-07	4.04802e-08	0.000446549	Potra001246g10697	Intron	AT3G02630	Potri.010G179400	Unknown	PseudoChr10	Y
Potra001246	52655	1.24945e-10	1.65152e-06	6.25626e-10	8.30347e-06	1.38325e-06	0.00836514	Potra001246g10697	Intron	AT3G02630	Potri.010G179400	Unknown	PseudoChr10	Y
Potra001246	52824	3.3379e-12	7.19858e-08	1.72889e-13	7.9011e-09	1.66127e-08	0.000218375	Potra001246g10697	Intron	AT3G02630	Potri.010G179400	Unknown	PseudoChr10	Y
Potra001246	53227	3.33199e-14	2.27551e-09	1.60864e-14	1.10704e-09	4.84043e-09	7.67209e-05	Potra001246g10697	Intron	AT3G02630	Potri.010G179400	Unknown	PseudoChr10	Y
Potra001246	53286	2.53207e-08	0.000180127	1.14608e-08	9.51401e-05	3.63202e-05	0.115135	Potra001246g10697	Intron	AT3G02630	Potri.010G179400	Unknown	PseudoChr10	Y
Potra001246	53394	5.14555e-12	1.07573e-07	2.19431e-13	9.32719e-09	1.6087e-07	0.00141542	Potra001246g10697	Intron	AT3G02630	Potri.010G179400	Unknown	PseudoChr10	Y
Potra001246	53406	2.26217e-07	0.00122773	5.72836e-07	0.00271298	9.68035e-05	0.228039	Potra001246g10697	Intron	AT3G02630	Potri.010G179400	Unknown	PseudoChr10	Y
Potra001246	53445	2.97542e-07	0.00146715	4.08351e-07	0.00207591	5.76076e-05	0.163805	Potra001246g10697	Intron	AT3G02630	Potri.010G179400	Unknown	PseudoChr10	Y
Potra001246	53467	5.14555e-12	1.07573e-07	2.23512e-13	9.34732e-09	1.6087e-07	0.00141542	Potra001246g10697	Intron	AT3G02630	Potri.010G179400	Unknown	PseudoChr10	Y
Potra001246	53492	1.03144e-06	0.00359389	3.76398e-06	0.0117338	4.52389e-05	0.135854	Potra001246g10697	Intron	AT3G02630	Potri.010G179400	Unknown	PseudoChr10	Y
Potra001246	53496	5.14555e-12	1.07573e-07	1.33161e-13	6.34726e-09	1.6087e-07	0.00141542	Potra001246g10697	Intron	AT3G02630	Potri.010G179400	Unknown	PseudoChr10	Y
Potra001246	53566	2.80538e-08	0.000198536	1.12138e-06	0.0046458	0.000136701	0.282304	Potra001246g10697	Intron	AT3G02630	Potri.010G179400	Unknown	PseudoChr10	Y
Potra001246	53870	4.98904e-08	0.000325007	1.09407e-08	9.16815e-05	3.48426e-06	0.0176036	Potra001246g10697	Intron	AT3G02630	Potri.010G179400	Unknown	PseudoChr10	Y
Potra001246	55087	5.75218e-07	0.00220551	5.01108e-07	0.00244721	0.000164394	0.310353	Potra001246g10697	Intron	AT3G02630	Potri.010G179400	Unknown	PseudoChr10	Y
Potra001246	55103	3.14975e-11	4.90735e-07	4.37841e-10	6.25246e-06	2.05953e-08	0.000259091	Potra001246g10697	Intron	AT3G02630	Potri.010G179400	Unknown	PseudoChr10	Y
Potra001246	58030	1.12126e-07	0.00065355	1.18802e-08	9.80709e-05	1.84003e-05	0.0695996	Potra001246g10697	3'UTR	AT3G02630	Potri.010G179400	Unknown	PseudoChr10	Y
Potra001246	58099	8.28328e-07	0.00301969	2.23751e-06	0.00805093	0.00010328	0.237779	Potra001246g10697	3'UTR	AT3G02630	Potri.010G179400	Unknown	PseudoChr10	Y
Potra001246	58542	3.35877e-09	2.78213e-05	1.47577e-08	0.000116613	0.000311618	0.441441	Potra001246g10697	3'Flank	AT3G02630	Potri.010G179400	Unknown	PseudoChr10	Y
Potra001246	59291	8.43335e-06	0.0195343	8.56531e-08	0.000516828	0.000102472	0.236236	Potra001246g10697	3'Flank	AT3G02630	Potri.010G179400	Unknown	PseudoChr10	Y
Potra001246	60372	3.86394e-08	0.000260407	1.84678e-08	0.000137591	6.26134e-05	0.172677	Potra001246g10698	5'UTR	AT5G16260	Potri.010G179000	ELF9	PseudoChr10	Y
Potra001246	60420	3.86394e-08	0.000260407	1.92523e-08	0.00014224	6.26134e-05	0.172677	Potra001246g10698	5'UTR	AT5G16260	Potri.010G179000	ELF9	PseudoChr10	Y
Potra001246	61655	1.93155e-08	0.000141333	4.19394e-09	4.01479e-05	3.36251e-05	0.109355	Potra001246g10698	Silent	AT5G16260	Potri.010G179000	ELF9	PseudoChr10	Y
Potra001246	61909	7.90197e-08	0.000494334	3.16392e-08	0.000213477	0.000119756	0.260159	Potra001246g10698	Missense_Mutation	AT5G16260	Potri.010G179000	ELF9	PseudoChr10	Y
Potra001246	62274	1.42589e-09	1.28978e-05	1.41601e-09	1.5499e-05	1.65658e-05	0.064478	Potra001246g10698	Missense_Mutation	AT5G16260	Potri.010G179000	ELF9	PseudoChr10	Y
Potra001246	62442	1.55927e-07	0.000886161	8.03208e-08	0.000488088	0.000197387	0.344306	Potra001246g10698	Intron	AT5G16260	Potri.010G179000	ELF9	PseudoChr10	Y
Potra001246	62823	1.49556e-07	0.000852315	3.6936e-08	0.000244016	2.04516e-05	0.0750769	Potra001246g10698	Silent	AT5G16260	Potri.010G179000	ELF9	PseudoChr10	Y
Potra001246	63538	3.86394e-08	0.000260407	1.61337e-08	0.000124422	6.26134e-05	0.172677	Potra001246g10698	Intron	AT5G16260	Potri.010G179000	ELF9	PseudoChr10	Y
Potra001246	63978	2.52678e-09	2.19357e-05	4.88268e-09	4.55676e-05	2.86262e-05	0.0972888	Potra001246g10698	Intron	AT5G16260	Potri.010G179000	ELF9	PseudoChr10	Y
Potra001246	64271	1.2123e-09	1.15255e-05	1.63234e-09	1.7606e-05	1.52604e-05	0.0610758	Potra001246g10698	Intron	AT5G16260	Potri.010G179000	ELF9	PseudoChr10	Y
Potra001246	64783	3.86394e-08	0.000260407	1.91008e-08	0.000141356	6.26134e-05	0.172677	Potra001246g10698	Intron	AT5G16260	Potri.010G179000	ELF9	PseudoChr10	Y
Potra001246	65145	2.52678e-09	2.19357e-05	6.71858e-09	5.92108e-05	2.86262e-05	0.0972888	Potra001246g10698	Missense_Mutation	AT5G16260	Potri.010G179000	ELF9	PseudoChr10	Y
Potra001246	65380	1.2123e-09	1.15255e-05	1.8566e-09	1.95491e-05	1.52604e-05	0.0610758	Potra001246g10698	Intron	AT5G16260	Potri.010G179000	ELF9	PseudoChr10	Y
Potra001246	66629	2.52678e-09	2.19357e-05	3.75088e-09	3.67051e-05	2.86262e-05	0.0972888	Potra001246g10698	3'UTR	AT5G16260	Potri.010G179000	ELF9	PseudoChr10	Y
Potra001246	66914	2.52678e-09	2.19357e-05	4.49522e-09	4.24883e-05	2.86262e-05	0.0972888	Potra001246g10698	Intron	AT5G16260	Potri.010G179000	ELF9	PseudoChr10	Y
Potra001246	67880	1.2123e-09	1.15255e-05	1.07685e-09	1.24637e-05	1.52604e-05	0.0610758	Potra001246g10698	3'UTR	AT5G16260	Potri.010G179000	ELF9	PseudoChr10	Y
Potra001246	68287	1.2123e-09	1.15255e-05	1.73851e-09	1.85969e-05	1.52604e-05	0.0610758	Potra001246g10698	Silent	AT5G16260	Potri.010G179000	ELF9	PseudoChr10	Y
Potra001246	68559	6.56051e-09	5.06255e-05	3.45102e-08	0.000230394	7.21181e-05	0.190283	Potra001246g10698	3'UTR	AT5G16260	Potri.010G179000	ELF9	PseudoChr10	Y
Potra001246	68873	5.93933e-09	4.60925e-05	4.73793e-11	1.08263e-06	1.86922e-05	0.0702631	Potra001246g10698	3'UTR	AT5G16260	Potri.010G179000	ELF9	PseudoChr10	Y
Potra001246	69408	4.89069e-10	5.09923e-06	1.66526e-09	1.7874e-05	1.05653e-05	0.045003	Potra001246g10698	3'UTR	AT5G16260	Potri.010G179000	ELF9	PseudoChr10	Y
Potra001246	69505	3.44e-09	2.83615e-05	1.37171e-09	1.51261e-05	4.34545e-05	0.131394	Potra001246g10698	3'UTR	AT5G16260	Potri.010G179000	ELF9	PseudoChr10	Y
Potra001246	69660	2.10934e-13	8.39144e-09	8.0154e-12	2.29237e-07	3.80552e-10	1.08461e-05	Potra001246g10698	3'Flank	AT5G16260	Potri.010G179000	ELF9	PseudoChr10	Y
Potra001246	69688	9.16403e-09	6.9926e-05	9.24813e-08	0.000550663	1.17209e-05	0.0493384	Potra001246g10698	3'Flank	AT5G16260	Potri.010G179000	ELF9	PseudoChr10	Y
Potra001246	69809	9.9044e-14	5.88174e-09	3.04893e-12	9.65407e-08	2.15444e-10	7.42132e-06	Potra001246g10698	3'Flank	AT5G16260	Potri.010G179000	ELF9	PseudoChr10	Y
Potra001246	69880	1.61027e-13	7.33217e-09	6.09482e-13	2.32913e-08	5.23955e-10	1.41129e-05	Potra001246g10698	3'Flank	AT5G16260	Potri.010G179000	ELF9	PseudoChr10	Y
Potra001246	72661	4.82207e-13	1.62835e-08	1.91068e-11	5.10235e-07	1.02708e-09	2.36092e-05	Potra001246g10699	5'Flank	AT5G36890	Potri.010G178800	BGLU42	PseudoChr10	Y
Potra001246	72670	1.57487e-13	7.33217e-09	4.00109e-12	1.20657e-07	1.81877e-10	6.61165e-06	Potra001246g10699	5'Flank	AT5G36890	Potri.010G178800	BGLU42	PseudoChr10	Y
Potra001246	72677	1.57487e-13	7.33217e-09	4.05532e-12	1.21466e-07	1.81877e-10	6.61165e-06	Potra001246g10699	5'Flank	AT5G36890	Potri.010G178800	BGLU42	PseudoChr10	Y
Potra001246	72691	1.57487e-13	7.33217e-09	3.29763e-12	1.02945e-07	1.81877e-10	6.61165e-06	Potra001246g10699	5'Flank	AT5G36890	Potri.010G178800	BGLU42	PseudoChr10	Y
Potra001246	72757	1.61027e-13	7.33217e-09	9.28077e-13	3.3448e-08	5.23955e-10	1.41129e-05	Potra001246g10699	5'Flank	AT5G36890	Potri.010G178800	BGLU42	PseudoChr10	Y
Potra001246	72766	1.64426e-13	7.33217e-09	6.22307e-13	2.33784e-08	3.61468e-10	1.08461e-05	Potra001246g10699	5'Flank	AT5G36890	Potri.010G178800	BGLU42	PseudoChr10	Y
Potra001246	72770	1.64426e-13	7.33217e-09	3.85013e-13	1.5376e-08	3.61468e-10	1.08461e-05	Potra001246g10699	5'Flank	AT5G36890	Potri.010G178800	BGLU42	PseudoChr10	Y
Potra001246	72778	1.64426e-13	7.33217e-09	8.08667e-13	2.98731e-08	3.61468e-10	1.08461e-05	Potra001246g10699	5'Flank	AT5G36890	Potri.010G178800	BGLU42	PseudoChr10	Y
Potra001246	72895	9.9044e-14	5.88174e-09	2.62578e-12	8.43471e-08	2.15444e-10	7.42132e-06	Potra001246g10699	5'Flank	AT5G36890	Potri.010G178800	BGLU42	PseudoChr10	Y
Potra001246	72902	9.9044e-14	5.88174e-09	1.94904e-12	6.3529e-08	2.15444e-10	7.42132e-06	Potra001246g10699	5'Flank	AT5G36890	Potri.010G178800	BGLU42	PseudoChr10	Y
Potra001246	72946	2.10934e-13	8.39144e-09	5.13226e-12	1.49678e-07	3.80552e-10	1.08461e-05	Potra001246g10699	5'Flank	AT5G36890	Potri.010G178800	BGLU42	PseudoChr10	Y
Potra001246	73784	3.96036e-08	0.000266031	5.78104e-07	0.00272338	0.000237164	0.383238	Potra001246g10699	Intron	AT5G36890	Potri.010G178800	BGLU42	PseudoChr10	Y
Potra001246	73844	1.63936e-08	0.000120383	4.06846e-07	0.00207302	0.000142767	0.289133	Potra001246g10699	Intron	AT5G36890	Potri.010G178800	BGLU42	PseudoChr10	Y
Potra001246	73867	3.20558e-08	0.000223041	8.39668e-07	0.00367806	0.000251056	0.398499	Potra001246g10699	Intron	AT5G36890	Potri.010G178800	BGLU42	PseudoChr10	Y
Potra001246	73877	1.24724e-07	0.000718799	5.77329e-06	0.0160455	0.00070309	0.574946	Potra001246g10699	Intron	AT5G36890	Potri.010G178800	BGLU42	PseudoChr10	Y
Potra001246	73887	2.10934e-13	8.39144e-09	1.02454e-11	2.89281e-07	3.80552e-10	1.08461e-05	Potra001246g10699	Intron	AT5G36890	Potri.010G178800	BGLU42	PseudoChr10	Y
Potra001246	74056	2.10934e-13	8.39144e-09	9.63044e-12	2.73661e-07	3.80552e-10	1.08461e-05	Potra001246g10699	Intron	AT5G36890	Potri.010G178800	BGLU42	PseudoChr10	Y
Potra001246	74503	5.74329e-07	0.00220551	3.05114e-06	0.0100638	2.28686e-05	0.0819621	Potra001246g10699	Intron	AT5G36890	Potri.010G178800	BGLU42	PseudoChr10	Y
Potra001246	74722	5.72945e-07	0.00220551	4.23389e-06	0.0128288	0.000191054	0.336473	Potra001246g10699	5'UTR	AT5G36890	Potri.010G178800	BGLU42	PseudoChr10	Y
Potra001246	75085	7.61015e-12	1.41742e-07	9.33163e-11	1.94209e-06	2.76495e-08	0.000338145	Potra001246g10699	Silent	AT5G36890	Potri.010G178800	BGLU42	PseudoChr10	Y
Potra001246	75286	1.20472e-11	2.14627e-07	6.52587e-10	8.43404e-06	5.95076e-08	0.000617649	Potra001246g10699	Intron	AT5G36890	Potri.010G178800	BGLU42	PseudoChr10	Y
Potra001246	75955	2.14603e-09	1.89925e-05	5.03641e-09	4.66097e-05	3.84294e-07	0.00297571	Potra001246g10699	Intron	AT5G36890	Potri.010G178800	BGLU42	PseudoChr10	Y
Potra001246	76332	4.35399e-09	3.53283e-05	8.00283e-09	6.95608e-05	8.40535e-07	0.00539522	Potra001246g10699	Intron	AT5G36890	Potri.010G178800	BGLU42	PseudoChr10	Y
Potra001246	76826	1.0417e-07	0.000611527	7.51683e-10	9.1795e-06	2.41372e-09	4.32544e-05	Potra001246g10699	Intron	AT5G36890	Potri.010G178800	BGLU42	PseudoChr10	Y
Potra001246	76829	1.45837e-11	2.50914e-07	1.34816e-09	1.49514e-05	1.09854e-07	0.00102619	Potra001246g10699	Intron	AT5G36890	Potri.010G178800	BGLU42	PseudoChr10	Y
Potra001246	76844	5.74352e-12	1.12069e-07	2.55803e-10	4.01802e-06	3.20992e-08	0.000383968	Potra001246g10699	Intron	AT5G36890	Potri.010G178800	BGLU42	PseudoChr10	Y
Potra001246	77209	5.82643e-07	0.00220551	5.27088e-07	0.00254803	1.49473e-08	0.000199469	Potra001246g10699	Intron	AT5G36890	Potri.010G178800	BGLU42	PseudoChr10	Y
Potra001246	77210	5.82643e-07	0.00220551	4.94701e-07	0.00242656	1.49473e-08	0.000199469	Potra001246g10699	Intron	AT5G36890	Potri.010G178800	BGLU42	PseudoChr10	Y
Potra001246	77852	3.07245e-07	0.00150413	2.40548e-08	0.000169407	9.36467e-05	0.222884	Potra001246g10699	Silent	AT5G36890	Potri.010G178800	BGLU42	PseudoChr10	Y
Potra001246	77987	9.62865e-10	9.37152e-06	1.23974e-08	0.000101584	1.08027e-06	0.00674661	Potra001246g10699	Intron	AT5G36890	Potri.010G178800	BGLU42	PseudoChr10	Y
Potra001246	78114	3.07245e-07	0.00150413	2.5602e-08	0.000177887	9.36467e-05	0.222884	Potra001246g10699	Intron	AT5G36890	Potri.010G178800	BGLU42	PseudoChr10	Y
Potra001246	78321	3.3609e-09	2.78213e-05	2.86218e-10	4.34515e-06	9.08016e-07	0.00576099	Potra001246g10699	Missense_Mutation	AT5G36890	Potri.010G178800	BGLU42	PseudoChr10	Y
Potra001246	78902	6.8833e-10	6.87923e-06	1.22548e-10	2.48058e-06	2.56345e-07	0.00213562	Potra001246g10699	Intron	AT5G36890	Potri.010G178800	BGLU42	PseudoChr10	Y
Potra001246	78972	3.04154e-06	0.00880151	8.19303e-06	0.0200437	0.00204035	0.767152	Potra001246g10699	Intron	AT5G36890	Potri.010G178800	BGLU42	PseudoChr10	Y
Potra001246	80447	0.000470282	0.243142	9.37394e-06	0.0219398	5.80691e-06	0.0278026	Potra001246g10700	3'UTR	AT5G16270	Potri.010G178600	ATRAD21.3,SYN4	PseudoChr10	Y
Potra001246	80819	5.62302e-07	0.00220551	4.66484e-07	0.00231308	3.26661e-06	0.0165994	Potra001246g10700	3'UTR	AT5G16270	Potri.010G178600	ATRAD21.3,SYN4	PseudoChr10	Y
Potra001246	80919	1.23287e-09	1.16939e-05	6.73462e-09	5.92344e-05	3.16899e-07	0.00258022	Potra001246g10700	3'UTR	AT5G16270	Potri.010G178600	ATRAD21.3,SYN4	PseudoChr10	Y
Potra001246	81034	8.78555e-07	0.00311414	4.82159e-07	0.00238016	3.20936e-06	0.0163464	Potra001246g10699	3'UTR	AT5G36890	Potri.010G178800	BGLU42	PseudoChr10	Y
Potra001246	81159	1.44362e-06	0.00478975	1.5228e-06	0.00586486	8.32578e-06	0.037466	Potra001246g10700	3'UTR	AT5G16270	Potri.010G178600	ATRAD21.3,SYN4	PseudoChr10	Y
Potra001246	81191	1.44362e-06	0.00478975	1.7681e-06	0.00663664	8.32578e-06	0.037466	Potra001246g10700	3'UTR	AT5G16270	Potri.010G178600	ATRAD21.3,SYN4	PseudoChr10	Y
Potra001246	81229	2.66961e-13	1.0418e-08	2.96288e-11	7.26464e-07	6.29959e-10	1.64631e-05	Potra001246g10700	3'UTR	AT5G16270	Potri.010G178600	ATRAD21.3,SYN4	PseudoChr10	Y
Potra001246	81313	3.54942e-13	1.32218e-08	6.6773e-11	1.46535e-06	1.28541e-09	2.74969e-05	Potra001246g10700	3'UTR	AT5G16270	Potri.010G178600	ATRAD21.3,SYN4	PseudoChr10	Y
Potra001246	81650	1.44362e-06	0.00478975	2.00824e-06	0.00740015	8.32578e-06	0.037466	Potra001246g10700	3'UTR	AT5G16270	Potri.010G178600	ATRAD21.3,SYN4	PseudoChr10	Y
Potra001246	81689	1.44362e-06	0.00478975	1.79128e-06	0.0067066	8.32578e-06	0.037466	Potra001246g10700	3'UTR	AT5G16270	Potri.010G178600	ATRAD21.3,SYN4	PseudoChr10	Y
Potra001246	81696	1.44362e-06	0.00478975	2.20881e-06	0.00798439	8.32578e-06	0.037466	Potra001246g10700	3'UTR	AT5G16270	Potri.010G178600	ATRAD21.3,SYN4	PseudoChr10	Y
Potra001246	81726	1.44362e-06	0.00478975	1.78295e-06	0.00668106	8.32578e-06	0.037466	Potra001246g10700	3'UTR	AT5G16270	Potri.010G178600	ATRAD21.3,SYN4	PseudoChr10	Y
Potra001246	81928	0.000514528	0.25201	2.21182e-06	0.00798439	8.04924e-07	0.00522779	Potra001246g10700	3'UTR	AT5G16270	Potri.010G178600	ATRAD21.3,SYN4	PseudoChr10	Y
Potra001246	82044	8.62331e-07	0.00307017	1.17798e-07	0.000674666	3.73118e-07	0.00290454	Potra001246g10700	3'UTR	AT5G16270	Potri.010G178600	ATRAD21.3,SYN4	PseudoChr10	Y
Potra001246	82128	8.62331e-07	0.00307017	1.31893e-07	0.000741032	3.73118e-07	0.00290454	Potra001246g10700	3'UTR	AT5G16270	Potri.010G178600	ATRAD21.3,SYN4	PseudoChr10	Y
Potra001246	82237	8.62331e-07	0.00307017	1.38839e-07	0.000777103	3.73118e-07	0.00290454	Potra001246g10700	3'UTR	AT5G16270	Potri.010G178600	ATRAD21.3,SYN4	PseudoChr10	Y
Potra001246	82242	8.62331e-07	0.00307017	1.43877e-07	0.000802865	3.73118e-07	0.00290454	Potra001246g10700	3'UTR	AT5G16270	Potri.010G178600	ATRAD21.3,SYN4	PseudoChr10	Y
Potra001246	82329	1.68203e-13	7.33217e-09	1.18639e-11	3.30767e-07	7.29663e-10	1.78969e-05	Potra001246g10699	3'UTR	AT5G36890	Potri.010G178800	BGLU42	PseudoChr10	Y
Potra001246	82420	8.62331e-07	0.00307017	1.30041e-07	0.000732482	3.73118e-07	0.00290454	Potra001246g10699	3'UTR	AT5G36890	Potri.010G178800	BGLU42	PseudoChr10	Y
Potra001246	82434	0.00065657	0.272158	2.70062e-05	0.0481914	1.00208e-05	0.042923	Potra001246g10699	3'UTR	AT5G36890	Potri.010G178800	BGLU42	PseudoChr10	Y
Potra001246	82529	8.62331e-07	0.00307017	9.25446e-08	0.000550663	3.73118e-07	0.00290454	Potra001246g10700	3'UTR	AT5G16270	Potri.010G178600	ATRAD21.3,SYN4	PseudoChr10	Y
Potra001246	82554	8.62331e-07	0.00307017	1.19004e-07	0.000678839	3.73118e-07	0.00290454	Potra001246g10700	3'UTR	AT5G16270	Potri.010G178600	ATRAD21.3,SYN4	PseudoChr10	Y
Potra001246	82591	1.14079e-11	2.04126e-07	3.13262e-10	4.67565e-06	1.68474e-09	3.36217e-05	Potra001246g10700	3'UTR	AT5G16270	Potri.010G178600	ATRAD21.3,SYN4	PseudoChr10	Y
Potra001246	82630	0.00065657	0.272158	2.80132e-05	0.0493957	1.00208e-05	0.042923	Potra001246g10700	3'UTR	AT5G16270	Potri.010G178600	ATRAD21.3,SYN4	PseudoChr10	Y
Potra001246	82694	5.65995e-12	1.10967e-07	3.33379e-10	4.94264e-06	5.31004e-09	8.03913e-05	Potra001246g10700	3'UTR	AT5G16270	Potri.010G178600	ATRAD21.3,SYN4	PseudoChr10	Y
Potra001246	82708	8.62331e-07	0.00307017	1.27588e-07	0.000721416	3.73118e-07	0.00290454	Potra001246g10700	3'UTR	AT5G16270	Potri.010G178600	ATRAD21.3,SYN4	PseudoChr10	Y
Potra001246	82710	8.62331e-07	0.00307017	1.03576e-07	0.000605732	3.73118e-07	0.00290454	Potra001246g10700	3'UTR	AT5G16270	Potri.010G178600	ATRAD21.3,SYN4	PseudoChr10	Y
Potra001246	82736	8.62331e-07	0.00307017	1.43985e-07	0.000802865	3.73118e-07	0.00290454	Potra001246g10700	3'UTR	AT5G16270	Potri.010G178600	ATRAD21.3,SYN4	PseudoChr10	Y
Potra001246	82754	8.62331e-07	0.00307017	1.03576e-07	0.000605732	3.73118e-07	0.00290454	Potra001246g10700	3'UTR	AT5G16270	Potri.010G178600	ATRAD21.3,SYN4	PseudoChr10	Y
Potra001246	82857	8.62331e-07	0.00307017	1.17009e-07	0.000671884	3.73118e-07	0.00290454	Potra001246g10700	3'UTR	AT5G16270	Potri.010G178600	ATRAD21.3,SYN4	PseudoChr10	Y
Potra001246	82897	0.00065657	0.272158	2.76714e-05	0.0490074	1.00208e-05	0.042923	Potra001246g10700	3'UTR	AT5G16270	Potri.010G178600	ATRAD21.3,SYN4	PseudoChr10	Y
Potra001246	82906	8.62331e-07	0.00307017	1.28785e-07	0.000726329	3.73118e-07	0.00290454	Potra001246g10700	3'UTR	AT5G16270	Potri.010G178600	ATRAD21.3,SYN4	PseudoChr10	Y
Potra001246	82951	5.65995e-12	1.10967e-07	2.02884e-10	3.35291e-06	5.31004e-09	8.03913e-05	Potra001246g10700	3'UTR	AT5G16270	Potri.010G178600	ATRAD21.3,SYN4	PseudoChr10	Y
Potra001246	83114	1.50651e-13	7.33217e-09	2.84144e-15	2.79909e-10	3.44569e-12	1.86767e-07	Potra001246g10700	3'UTR	AT5G16270	Potri.010G178600	ATRAD21.3,SYN4	PseudoChr10	Y
Potra001246	83144	3.27856e-11	5.08869e-07	6.50312e-10	8.42921e-06	1.14736e-08	0.00015693	Potra001246g10700	3'UTR	AT5G16270	Potri.010G178600	ATRAD21.3,SYN4	PseudoChr10	Y
Potra001246	83414	1.58755e-13	7.33217e-09	1.10679e-14	8.17719e-10	2.83589e-12	1.57606e-07	Potra001246g10700	Intron	AT5G16270	Potri.010G178600	ATRAD21.3,SYN4	PseudoChr10	Y
Potra001246	83435	5.65995e-12	1.10967e-07	2.59089e-10	4.0441e-06	5.31004e-09	8.03913e-05	Potra001246g10700	Intron	AT5G16270	Potri.010G178600	ATRAD21.3,SYN4	PseudoChr10	Y
Potra001246	83477	1.66225e-11	2.78007e-07	2.34561e-10	3.72686e-06	5.26111e-09	8.03913e-05	Potra001246g10700	Intron	AT5G16270	Potri.010G178600	ATRAD21.3,SYN4	PseudoChr10	Y
Potra001246	83593	5.65995e-12	1.10967e-07	1.64127e-10	2.97395e-06	5.31004e-09	8.03913e-05	Potra001246g10700	Intron	AT5G16270	Potri.010G178600	ATRAD21.3,SYN4	PseudoChr10	Y
Potra001246	83949	5.65995e-12	1.10967e-07	2.70183e-10	4.18778e-06	5.31004e-09	8.03913e-05	Potra001246g10700	Intron	AT5G16270	Potri.010G178600	ATRAD21.3,SYN4	PseudoChr10	Y
Potra001246	83979	1.58755e-13	7.33217e-09	4.6559e-15	4.02405e-10	2.83589e-12	1.57606e-07	Potra001246g10700	Intron	AT5G16270	Potri.010G178600	ATRAD21.3,SYN4	PseudoChr10	Y
Potra001246	83999	7.09155e-12	1.33908e-07	2.9859e-14	1.719e-09	9.31081e-12	4.6453e-07	Potra001246g10700	Intron	AT5G16270	Potri.010G178600	ATRAD21.3,SYN4	PseudoChr10	Y
Potra001246	84013	1.58755e-13	7.33217e-09	5.49281e-15	4.34808e-10	2.83589e-12	1.57606e-07	Potra001246g10700	Intron	AT5G16270	Potri.010G178600	ATRAD21.3,SYN4	PseudoChr10	Y
Potra001246	84218	2.16446e-11	3.53348e-07	5.35141e-13	2.06282e-08	1.40769e-09	2.94304e-05	Potra001246g10700	Intron	AT5G16270	Potri.010G178600	ATRAD21.3,SYN4	PseudoChr10	Y
Potra001246	84511	2.49852e-12	5.56405e-08	1.87951e-10	3.21095e-06	3.13375e-09	5.39552e-05	Potra001246g10700	Intron	AT5G16270	Potri.010G178600	ATRAD21.3,SYN4	PseudoChr10	Y
Potra001246	84642	1.58755e-13	7.33217e-09	2.41566e-15	2.59095e-10	2.83589e-12	1.57606e-07	Potra001246g10700	Intron	AT5G16270	Potri.010G178600	ATRAD21.3,SYN4	PseudoChr10	Y
Potra001246	84664	5.65995e-12	1.10967e-07	3.54883e-10	5.20627e-06	5.31004e-09	8.03913e-05	Potra001246g10700	Intron	AT5G16270	Potri.010G178600	ATRAD21.3,SYN4	PseudoChr10	Y
Potra001246	85488	1.58755e-13	7.33217e-09	3.7878e-15	3.49814e-10	2.83589e-12	1.57606e-07	Potra001246g10700	3'UTR	AT5G16270	Potri.010G178600	ATRAD21.3,SYN4	PseudoChr10	Y
Potra001246	85503	5.65995e-12	1.10967e-07	2.1925e-10	3.54715e-06	5.31004e-09	8.03913e-05	Potra001246g10700	3'UTR	AT5G16270	Potri.010G178600	ATRAD21.3,SYN4	PseudoChr10	Y
Potra001246	85618	2.73948e-14	1.96934e-09	3.80729e-16	1.40105e-10	1.57721e-12	1.06534e-07	Potra001246g10700	3'UTR	AT5G16270	Potri.010G178600	ATRAD21.3,SYN4	PseudoChr10	Y
Potra001246	85654	0.00065657	0.272158	2.66063e-05	0.0477313	1.00208e-05	0.042923	Potra001246g10700	3'UTR	AT5G16270	Potri.010G178600	ATRAD21.3,SYN4	PseudoChr10	Y
Potra001246	86263	2.11159e-12	5.18366e-08	6.3092e-13	2.35027e-08	1.45038e-09	2.98959e-05	Potra001246g10700	Missense_Mutation	AT5G16270	Potri.010G178600	ATRAD21.3,SYN4	PseudoChr10	Y
Potra001246	86364	2.43994e-13	9.61328e-09	4.18751e-11	9.82167e-07	1.28319e-09	2.74969e-05	Potra001246g10700	Missense_Mutation	AT5G16270	Potri.010G178600	ATRAD21.3,SYN4	PseudoChr10	Y
Potra001246	87328	1.68203e-13	7.33217e-09	1.90887e-11	5.10235e-07	7.29663e-10	1.78969e-05	Potra001246g10700	Nonsense_Mutation	AT5G16270	Potri.010G178600	ATRAD21.3,SYN4	PseudoChr10	Y
Potra001246	87700	1.58755e-13	7.33217e-09	4.16007e-15	3.76354e-10	2.83589e-12	1.57606e-07	Potra001246g10700	Intron	AT5G16270	Potri.010G178600	ATRAD21.3,SYN4	PseudoChr10	Y
Potra001246	88204	1.294e-11	2.28545e-07	8.67281e-10	1.02797e-05	1.42373e-08	0.000191742	Potra001246g10700	Intron	AT5G16270	Potri.010G178600	ATRAD21.3,SYN4	PseudoChr10	Y
Potra001246	88572	7.00939e-12	1.33198e-07	2.94724e-10	4.44385e-06	7.29557e-09	0.000108212	Potra001246g10700	Missense_Mutation	AT5G16270	Potri.010G178600	ATRAD21.3,SYN4	PseudoChr10	Y
Potra001246	89130	2.68795e-12	5.9434e-08	4.90961e-11	1.1161e-06	2.75798e-09	4.78608e-05	Potra001246g10700	Missense_Mutation	AT5G16270	Potri.010G178600	ATRAD21.3,SYN4	PseudoChr10	Y
Potra001246	90683	4.65447e-13	1.60269e-08	1.76528e-14	1.16797e-09	1.53362e-11	7.39923e-07	Potra001246g10700	Intron	AT5G16270	Potri.010G178600	ATRAD21.3,SYN4	PseudoChr10	Y
Potra001246	91474	5.65995e-12	1.10967e-07	1.75637e-10	3.08963e-06	5.31004e-09	8.03913e-05	Potra001246g10700	Intron	AT5G16270	Potri.010G178600	ATRAD21.3,SYN4	PseudoChr10	Y
Potra001246	91607	1.51838e-10	1.96888e-06	2.16836e-14	1.31674e-09	2.52275e-09	4.48421e-05	Potra001246g10700	Intron	AT5G16270	Potri.010G178600	ATRAD21.3,SYN4	PseudoChr10	Y
Potra001246	91667	2.73948e-14	1.96934e-09	7.05965e-16	1.49024e-10	1.57721e-12	1.06534e-07	Potra001246g10700	Intron	AT5G16270	Potri.010G178600	ATRAD21.3,SYN4	PseudoChr10	Y
Potra001246	92072	3.54942e-13	1.32218e-08	4.22505e-11	9.85756e-07	1.28541e-09	2.74969e-05	Potra001246g10700	Intron	AT5G16270	Potri.010G178600	ATRAD21.3,SYN4	PseudoChr10	Y
Potra001246	93265	1.58755e-13	7.33217e-09	4.83129e-15	4.02405e-10	2.83589e-12	1.57606e-07	Potra001246g10700	Intron	AT5G16270	Potri.010G178600	ATRAD21.3,SYN4	PseudoChr10	Y
Potra001246	93377	5.01221e-14	3.25998e-09	1.73086e-15	2.22231e-10	1.01497e-12	7.427e-08	Potra001246g10700	Intron	AT5G16270	Potri.010G178600	ATRAD21.3,SYN4	PseudoChr10	Y
Potra001246	93379	5.01221e-14	3.25998e-09	1.65353e-15	2.22121e-10	1.01497e-12	7.427e-08	Potra001246g10700	Intron	AT5G16270	Potri.010G178600	ATRAD21.3,SYN4	PseudoChr10	Y
Potra001246	93502	1.53834e-11	2.60474e-07	6.25134e-10	8.30347e-06	9.46003e-08	0.000908837	Potra001246g10700	Intron	AT5G16270	Potri.010G178600	ATRAD21.3,SYN4	PseudoChr10	Y
Potra001246	93541	4.21821e-13	1.54325e-08	2.59209e-14	1.51191e-09	1.36579e-09	2.8691e-05	Potra001246g10700	Intron	AT5G16270	Potri.010G178600	ATRAD21.3,SYN4	PseudoChr10	Y
Potra001246	93786	4.21821e-13	1.54325e-08	3.31634e-14	1.88476e-09	1.36579e-09	2.8691e-05	Potra001246g10700	Intron	AT5G16270	Potri.010G178600	ATRAD21.3,SYN4	PseudoChr10	Y
Potra001246	93897	5.09495e-11	7.45604e-07	8.43469e-10	1.01604e-05	5.46391e-07	0.00386297	Potra001246g10700	Intron	AT5G16270	Potri.010G178600	ATRAD21.3,SYN4	PseudoChr10	Y
Potra001246	94050	5.65995e-12	1.10967e-07	3.76337e-10	5.48776e-06	5.31004e-09	8.03913e-05	Potra001246g10700	Intron	AT5G16270	Potri.010G178600	ATRAD21.3,SYN4	PseudoChr10	Y
Potra001246	94061	3.54942e-13	1.32218e-08	3.22685e-11	7.73213e-07	1.28541e-09	2.74969e-05	Potra001246g10700	Intron	AT5G16270	Potri.010G178600	ATRAD21.3,SYN4	PseudoChr10	Y
Potra001246	94569	1.68203e-13	7.33217e-09	1.73668e-11	4.72306e-07	7.29663e-10	1.78969e-05	Potra001246g10700	Splice_Site	AT5G16270	Potri.010G178600	ATRAD21.3,SYN4	PseudoChr10	Y
Potra001246	94709	1.58755e-13	7.33217e-09	2.73291e-15	2.75337e-10	2.83589e-12	1.57606e-07	Potra001246g10700	Intron	AT5G16270	Potri.010G178600	ATRAD21.3,SYN4	PseudoChr10	Y
Potra001246	94778	5.65995e-12	1.10967e-07	1.61236e-10	2.97395e-06	5.31004e-09	8.03913e-05	Potra001246g10700	Intron	AT5G16270	Potri.010G178600	ATRAD21.3,SYN4	PseudoChr10	Y
Potra001246	94855	8.85518e-13	2.48526e-08	2.48063e-10	3.91334e-06	5.54874e-09	8.37165e-05	Potra001246g10700	Silent	AT5G16270	Potri.010G178600	ATRAD21.3,SYN4	PseudoChr10	Y
Potra001246	94912	3.54942e-13	1.32218e-08	5.21805e-11	1.16825e-06	1.28541e-09	2.74969e-05	Potra001246g10700	5'UTR	AT5G16270	Potri.010G178600	ATRAD21.3,SYN4	PseudoChr10	Y
Potra001246	95301	1.94669e-13	8.05727e-09	6.33813e-15	4.92921e-10	1.11707e-11	5.44939e-07	Potra001246g10700	5'UTR	AT5G16270	Potri.010G178600	ATRAD21.3,SYN4	PseudoChr10	Y
Potra001246	95545	2.76297e-11	4.43979e-07	1.82227e-15	2.24389e-10	3.02518e-10	9.62459e-06	Potra001246g10700	5'UTR	AT5G16270	Potri.010G178600	ATRAD21.3,SYN4	PseudoChr10	Y
Potra001246	95621	3.54942e-13	1.32218e-08	6.65092e-11	1.46535e-06	1.28541e-09	2.74969e-05	Potra001246g10700	5'UTR	AT5G16270	Potri.010G178600	ATRAD21.3,SYN4	PseudoChr10	Y
Potra001246	95769	1.14079e-11	2.04126e-07	4.35684e-10	6.25036e-06	1.68474e-09	3.36217e-05	Potra001246g10700	5'UTR	AT5G16270	Potri.010G178600	ATRAD21.3,SYN4	PseudoChr10	Y
Potra001246	96063	2.30287e-06	0.00715405	1.30521e-07	0.000734255	1.84351e-06	0.0107061	Potra001246g10700	5'Flank	AT5G16270	Potri.010G178600	ATRAD21.3,SYN4	PseudoChr10	Y
Potra001246	96374	1.46964e-11	2.50914e-07	1.13185e-09	1.29649e-05	1.99625e-08	0.000253308	Potra001246g10700	5'Flank	AT5G16270	Potri.010G178600	ATRAD21.3,SYN4	PseudoChr10	Y
Potra001246	97325	1.46964e-11	2.50914e-07	1.11915e-09	1.28526e-05	1.99625e-08	0.000253308	Potra001246g10700	5'Flank	AT5G16270	Potri.010G178600	ATRAD21.3,SYN4	PseudoChr10	Y
Potra001246	97501	6.19782e-12	1.19793e-07	8.95e-10	1.05799e-05	2.86276e-08	0.000348167	Potra001246g10700	5'Flank	AT5G16270	Potri.010G178600	ATRAD21.3,SYN4	PseudoChr10	Y
Potra001246	97554	7.97277e-10	7.85313e-06	7.54779e-08	0.000461502	2.61895e-06	0.0135594	Potra001246g10700	5'Flank	AT5G16270	Potri.010G178600	ATRAD21.3,SYN4	PseudoChr10	Y
Potra001246	97557	5.4306e-12	1.10967e-07	4.38652e-10	6.25246e-06	1.72425e-08	0.000223676	Potra001246g10700	5'Flank	AT5G16270	Potri.010G178600	ATRAD21.3,SYN4	PseudoChr10	Y
Potra001246	97561	5.4306e-12	1.10967e-07	6.73769e-10	8.63229e-06	1.72425e-08	0.000223676	Potra001246g10700	5'Flank	AT5G16270	Potri.010G178600	ATRAD21.3,SYN4	PseudoChr10	Y
Potra001246	97563	2.69787e-12	5.9434e-08	1.2433e-11	3.42327e-07	6.94801e-10	1.74314e-05	Potra001246g10700	5'Flank	AT5G16270	Potri.010G178600	ATRAD21.3,SYN4	PseudoChr10	Y
Potra001246	97711	2.99057e-11	4.71311e-07	1.75193e-13	7.92467e-09	1.71387e-10	6.48679e-06	Potra001246g10700	5'Flank	AT5G16270	Potri.010G178600	ATRAD21.3,SYN4	PseudoChr10	Y
Potra001246	99650	3.70252e-10	3.94061e-06	1.27591e-08	0.00010359	7.04997e-08	0.000695564	Unknown	IGR	Unknown	Unknown	Unknown	PseudoChr10	Y
Potra001246	99651	1.59568e-11	2.67968e-07	3.55859e-10	5.20627e-06	8.22861e-09	0.000120827	Unknown	IGR	Unknown	Unknown	Unknown	PseudoChr10	Y
Potra001246	99671	1.59568e-11	2.67968e-07	9.29677e-10	1.09316e-05	8.22861e-09	0.000120827	Unknown	IGR	Unknown	Unknown	Unknown	PseudoChr10	Y
Potra001246	99901	1.46964e-11	2.50914e-07	8.52665e-10	1.0189e-05	1.99625e-08	0.000253308	Unknown	IGR	Unknown	Unknown	Unknown	PseudoChr10	Y
Potra001246	101288	7.02142e-12	1.33198e-07	3.20638e-10	4.76969e-06	1.04223e-08	0.000143895	Unknown	IGR	Unknown	Unknown	Unknown	PseudoChr10	Y
Potra001246	103209	1.46964e-11	2.50914e-07	6.29355e-10	8.32803e-06	1.99625e-08	0.000253308	Unknown	IGR	Unknown	Unknown	Unknown	PseudoChr10	Y
Potra001246	103249	1.46964e-11	2.50914e-07	1.19122e-09	1.3471e-05	1.99625e-08	0.000253308	Unknown	IGR	Unknown	Unknown	Unknown	PseudoChr10	Y
Potra001246	103986	1.03016e-09	9.95551e-06	6.77292e-09	5.94533e-05	5.08705e-08	0.000535598	Potra001246g10701	3'Flank	AT1G65540	Potri.010G178400	Unknown	PseudoChr10	Y
Potra001246	105417	3.38105e-09	2.79317e-05	9.37917e-08	0.00055659	8.72739e-08	0.000845855	Potra001246g10701	3'Flank	AT1G65540	Potri.010G178400	Unknown	PseudoChr10	Y
Potra001246	105689	6.95278e-11	9.92666e-07	2.1786e-11	5.64771e-07	8.55935e-11	3.55942e-06	Potra001246g10701	3'UTR	AT1G65540	Potri.010G178400	Unknown	PseudoChr10	Y
Potra001246	105791	0.000494565	0.248508	1.11377e-05	0.0249862	3.89514e-06	0.0193674	Potra001246g10701	3'UTR	AT1G65540	Potri.010G178400	Unknown	PseudoChr10	Y
Potra001246	105959	0.000388824	0.223102	2.31383e-05	0.043499	2.27485e-07	0.0019207	Potra001246g10701	3'UTR	AT1G65540	Potri.010G178400	Unknown	PseudoChr10	Y
Potra001246	106049	5.42744e-13	1.75113e-08	6.58964e-14	3.39668e-09	2.24997e-12	1.43815e-07	Potra001246g10701	3'UTR	AT1G65540	Potri.010G178400	Unknown	PseudoChr10	Y
Potra001246	106265	7.18247e-13	2.18811e-08	8.91287e-13	3.23854e-08	3.21974e-10	9.99867e-06	Potra001246g10701	3'UTR	AT1G65540	Potri.010G178400	Unknown	PseudoChr10	Y
Potra001246	106361	1.11292e-13	6.51466e-09	1.20926e-11	3.35035e-07	1.04564e-09	2.39106e-05	Potra001246g10701	3'UTR	AT1G65540	Potri.010G178400	Unknown	PseudoChr10	Y
Potra001246	106819	2.48382e-10	2.89961e-06	7.47183e-10	9.17687e-06	7.62573e-07	0.00504984	Potra001246g10701	Intron	AT1G65540	Potri.010G178400	Unknown	PseudoChr10	Y
Potra001246	106834	1.00233e-09	9.70951e-06	2.5763e-09	2.64365e-05	9.19922e-07	0.00581133	Potra001246g10701	Intron	AT1G65540	Potri.010G178400	Unknown	PseudoChr10	Y
Potra001246	106955	2.48382e-10	2.89961e-06	6.36266e-10	8.34416e-06	7.62573e-07	0.00504984	Potra001246g10701	Intron	AT1G65540	Potri.010G178400	Unknown	PseudoChr10	Y
Potra001246	107168	7.67469e-11	1.07801e-06	3.80186e-10	5.52569e-06	3.22746e-07	0.00261923	Potra001246g10701	3'UTR	AT1G65540	Potri.010G178400	Unknown	PseudoChr10	Y
Potra001246	107194	2.09676e-10	2.62741e-06	1.5766e-09	1.70879e-05	4.08896e-07	0.00303989	Potra001246g10701	3'UTR	AT1G65540	Potri.010G178400	Unknown	PseudoChr10	Y
Potra001246	107361	9.91283e-06	0.0218614	1.72915e-08	0.000130583	4.12662e-07	0.00303989	Potra001246g10701	3'UTR	AT1G65540	Potri.010G178400	Unknown	PseudoChr10	Y
Potra001246	107383	9.91283e-06	0.0218614	1.47068e-08	0.000116418	4.12662e-07	0.00303989	Potra001246g10701	3'UTR	AT1G65540	Potri.010G178400	Unknown	PseudoChr10	Y
Potra001246	107431	2.48382e-10	2.89961e-06	5.68615e-10	7.68704e-06	7.62573e-07	0.00504984	Potra001246g10701	3'UTR	AT1G65540	Potri.010G178400	Unknown	PseudoChr10	Y
Potra001246	107515	9.91283e-06	0.0218614	2.09928e-08	0.00015181	4.12662e-07	0.00303989	Potra001246g10701	3'UTR	AT1G65540	Potri.010G178400	Unknown	PseudoChr10	Y
Potra001246	107715	1.00146e-05	0.0220622	2.37949e-08	0.000168501	2.63081e-07	0.00217523	Potra001246g10701	3'UTR	AT1G65540	Potri.010G178400	Unknown	PseudoChr10	Y
Potra001246	108230	2.48382e-10	2.89961e-06	5.32429e-10	7.28464e-06	7.62573e-07	0.00504984	Potra001246g10701	Intron	AT1G65540	Potri.010G178400	Unknown	PseudoChr10	Y
Potra001246	108244	9.91283e-06	0.0218614	1.57032e-08	0.000122315	4.12662e-07	0.00303989	Potra001246g10701	Silent	AT1G65540	Potri.010G178400	Unknown	PseudoChr10	Y
Potra001246	108247	9.91283e-06	0.0218614	1.63945e-08	0.000125985	4.12662e-07	0.00303989	Potra001246g10701	Silent	AT1G65540	Potri.010G178400	Unknown	PseudoChr10	Y
Potra001246	108410	2.48382e-10	2.89961e-06	7.36273e-10	9.1169e-06	7.62573e-07	0.00504984	Potra001246g10701	Intron	AT1G65540	Potri.010G178400	Unknown	PseudoChr10	Y
Potra001246	108541	5.16828e-06	0.0138414	4.78645e-09	4.47637e-05	1.46827e-07	0.0013402	Potra001246g10701	Intron	AT1G65540	Potri.010G178400	Unknown	PseudoChr10	Y
Potra001246	108573	5.16828e-06	0.0138414	4.20233e-09	4.01479e-05	1.46827e-07	0.0013402	Potra001246g10701	Intron	AT1G65540	Potri.010G178400	Unknown	PseudoChr10	Y
Potra001246	108614	1.37475e-05	0.0284071	1.65211e-08	0.000126708	3.17352e-07	0.00258022	Potra001246g10701	Intron	AT1G65540	Potri.010G178400	Unknown	PseudoChr10	Y
Potra001246	108695	2.48382e-10	2.89961e-06	4.17881e-10	6.05372e-06	7.62573e-07	0.00504984	Potra001246g10701	Intron	AT1G65540	Potri.010G178400	Unknown	PseudoChr10	Y
Potra001246	108726	2.48382e-10	2.89961e-06	6.44207e-10	8.37457e-06	7.62573e-07	0.00504984	Potra001246g10701	Intron	AT1G65540	Potri.010G178400	Unknown	PseudoChr10	Y
Potra001246	109207	1.22911e-10	1.62989e-06	2.18583e-10	3.54715e-06	4.2625e-07	0.0030629	Potra001246g10701	Intron	AT1G65540	Potri.010G178400	Unknown	PseudoChr10	Y
Potra001246	109212	9.91283e-06	0.0218614	1.48362e-08	0.000117025	4.12662e-07	0.00303989	Potra001246g10701	Intron	AT1G65540	Potri.010G178400	Unknown	PseudoChr10	Y
Potra001246	109231	1.22911e-10	1.62989e-06	2.92164e-10	4.42029e-06	4.2625e-07	0.0030629	Potra001246g10701	Intron	AT1G65540	Potri.010G178400	Unknown	PseudoChr10	Y
Potra001246	109369	2.13176e-11	3.49401e-07	8.14236e-11	1.7437e-06	2.39923e-07	0.00201795	Potra001246g10701	Intron	AT1G65540	Potri.010G178400	Unknown	PseudoChr10	Y
Potra001246	109431	9.91283e-06	0.0218614	2.64584e-08	0.000182692	4.12662e-07	0.00303989	Potra001246g10701	Intron	AT1G65540	Potri.010G178400	Unknown	PseudoChr10	Y
Potra001246	109470	3.80927e-06	0.0107424	5.66414e-09	5.13471e-05	2.03068e-07	0.00173793	Potra001246g10701	Silent	AT1G65540	Potri.010G178400	Unknown	PseudoChr10	Y
Potra001246	109506	9.91283e-06	0.0218614	1.63984e-08	0.000125985	4.12662e-07	0.00303989	Potra001246g10701	Silent	AT1G65540	Potri.010G178400	Unknown	PseudoChr10	Y
Potra001246	109757	9.91283e-06	0.0218614	1.69855e-08	0.000129597	4.12662e-07	0.00303989	Potra001246g10701	Intron	AT1G65540	Potri.010G178400	Unknown	PseudoChr10	Y
Potra001246	109863	4.26556e-09	3.47484e-05	4.45135e-09	4.22196e-05	1.63055e-06	0.0096221	Potra001246g10701	Intron	AT1G65540	Potri.010G178400	Unknown	PseudoChr10	Y
Potra001246	109871	4.81143e-05	0.0686291	1.61065e-08	0.000124422	2.24633e-07	0.00190027	Potra001246g10701	Intron	AT1G65540	Potri.010G178400	Unknown	PseudoChr10	Y
Potra001246	109970	2.48382e-10	2.89961e-06	5.58101e-10	7.61238e-06	7.62573e-07	0.00504984	Potra001246g10701	Intron	AT1G65540	Potri.010G178400	Unknown	PseudoChr10	Y
Potra001246	110028	9.91283e-06	0.0218614	2.05332e-08	0.000149462	4.12662e-07	0.00303989	Potra001246g10701	Intron	AT1G65540	Potri.010G178400	Unknown	PseudoChr10	Y
Potra001246	110117	2.48382e-10	2.89961e-06	6.33106e-10	8.34323e-06	7.62573e-07	0.00504984	Potra001246g10701	Intron	AT1G65540	Potri.010G178400	Unknown	PseudoChr10	Y
Potra001246	110200	9.91283e-06	0.0218614	1.49608e-08	0.000117589	4.12662e-07	0.00303989	Potra001246g10701	Intron	AT1G65540	Potri.010G178400	Unknown	PseudoChr10	Y
Potra001246	110214	1.22911e-10	1.62989e-06	2.31683e-10	3.69437e-06	4.2625e-07	0.0030629	Potra001246g10701	Intron	AT1G65540	Potri.010G178400	Unknown	PseudoChr10	Y
Potra001246	110215	1.22911e-10	1.62989e-06	2.56512e-10	4.01802e-06	4.2625e-07	0.0030629	Potra001246g10701	Intron	AT1G65540	Potri.010G178400	Unknown	PseudoChr10	Y
Potra001246	110250	9.91283e-06	0.0218614	1.74612e-08	0.00013164	4.12662e-07	0.00303989	Potra001246g10701	Silent	AT1G65540	Potri.010G178400	Unknown	PseudoChr10	Y
Potra001246	110376	2.92534e-09	2.46938e-05	1.15628e-09	1.31454e-05	7.88297e-07	0.00513499	Potra001246g10701	Silent	AT1G65540	Potri.010G178400	Unknown	PseudoChr10	Y
Potra001246	110465	9.91283e-06	0.0218614	2.96429e-08	0.000201233	4.12662e-07	0.00303989	Potra001246g10701	Intron	AT1G65540	Potri.010G178400	Unknown	PseudoChr10	Y
Potra001246	110471	9.91283e-06	0.0218614	2.03557e-08	0.000148414	4.12662e-07	0.00303989	Potra001246g10701	Intron	AT1G65540	Potri.010G178400	Unknown	PseudoChr10	Y
Potra001246	110472	9.91283e-06	0.0218614	1.68231e-08	0.0001288	4.12662e-07	0.00303989	Potra001246g10701	Intron	AT1G65540	Potri.010G178400	Unknown	PseudoChr10	Y
Potra001246	110609	2.48382e-10	2.89961e-06	7.09952e-10	8.94083e-06	7.62573e-07	0.00504984	Potra001246g10701	Intron	AT1G65540	Potri.010G178400	Unknown	PseudoChr10	Y
Potra001246	110630	9.91283e-06	0.0218614	2.14368e-08	0.000154266	4.12662e-07	0.00303989	Potra001246g10701	Intron	AT1G65540	Potri.010G178400	Unknown	PseudoChr10	Y
Potra001246	110636	9.91283e-06	0.0218614	1.99494e-08	0.000146173	4.12662e-07	0.00303989	Potra001246g10701	Intron	AT1G65540	Potri.010G178400	Unknown	PseudoChr10	Y
Potra001246	110669	1.24535e-09	1.1785e-05	6.23489e-09	5.53885e-05	1.38745e-05	0.0565144	Potra001246g10701	Intron	AT1G65540	Potri.010G178400	Unknown	PseudoChr10	Y
Potra001246	110835	1.51946e-08	0.000112588	1.56253e-08	0.000122162	1.34622e-05	0.0552386	Potra001246g10701	Intron	AT1G65540	Potri.010G178400	Unknown	PseudoChr10	Y
Potra001246	110978	3.80927e-06	0.0107424	6.92826e-09	6.04577e-05	2.03068e-07	0.00173793	Potra001246g10701	Intron	AT1G65540	Potri.010G178400	Unknown	PseudoChr10	Y
Potra001246	110984	3.80927e-06	0.0107424	5.90133e-09	5.31711e-05	2.03068e-07	0.00173793	Potra001246g10701	Intron	AT1G65540	Potri.010G178400	Unknown	PseudoChr10	Y
Potra001246	111026	1.22911e-10	1.62989e-06	2.03888e-10	3.35291e-06	4.2625e-07	0.0030629	Potra001246g10701	Intron	AT1G65540	Potri.010G178400	Unknown	PseudoChr10	Y
Potra001246	111104	9.91283e-06	0.0218614	1.70346e-08	0.000129748	4.12662e-07	0.00303989	Potra001246g10701	Intron	AT1G65540	Potri.010G178400	Unknown	PseudoChr10	Y
Potra001246	111107	9.91283e-06	0.0218614	1.54469e-08	0.000120981	4.12662e-07	0.00303989	Potra001246g10701	Intron	AT1G65540	Potri.010G178400	Unknown	PseudoChr10	Y
Potra001246	111163	8.68328e-10	8.49174e-06	1.28271e-09	1.43228e-05	1.22721e-06	0.00752302	Potra001246g10701	Intron	AT1G65540	Potri.010G178400	Unknown	PseudoChr10	Y
Potra001246	111171	9.91283e-06	0.0218614	1.98005e-08	0.000145563	4.12662e-07	0.00303989	Potra001246g10701	Intron	AT1G65540	Potri.010G178400	Unknown	PseudoChr10	Y
Potra001246	111193	2.48382e-10	2.89961e-06	7.75186e-10	9.38893e-06	7.62573e-07	0.00504984	Potra001246g10701	Intron	AT1G65540	Potri.010G178400	Unknown	PseudoChr10	Y
Potra001246	111307	7.00522e-06	0.0172606	5.56718e-09	5.05716e-05	2.52314e-07	0.00211005	Potra001246g10701	Silent	AT1G65540	Potri.010G178400	Unknown	PseudoChr10	Y
Potra001246	111409	2.48382e-10	2.89961e-06	8.35456e-10	1.00913e-05	7.62573e-07	0.00504984	Potra001246g10701	Intron	AT1G65540	Potri.010G178400	Unknown	PseudoChr10	Y
Potra001246	111413	2.48382e-10	2.89961e-06	1.15947e-09	1.31454e-05	7.62573e-07	0.00504984	Potra001246g10701	Intron	AT1G65540	Potri.010G178400	Unknown	PseudoChr10	Y
Potra001246	111437	9.91283e-06	0.0218614	1.76409e-08	0.000132544	4.12662e-07	0.00303989	Potra001246g10701	Intron	AT1G65540	Potri.010G178400	Unknown	PseudoChr10	Y
Potra001246	111524	9.91283e-06	0.0218614	1.60356e-08	0.000124274	4.12662e-07	0.00303989	Potra001246g10701	Intron	AT1G65540	Potri.010G178400	Unknown	PseudoChr10	Y
Potra001246	111850	2.48382e-10	2.89961e-06	5.66477e-10	7.68704e-06	7.62573e-07	0.00504984	Potra001246g10701	Intron	AT1G65540	Potri.010G178400	Unknown	PseudoChr10	Y
Potra001246	111868	9.91283e-06	0.0218614	1.57576e-08	0.000122333	4.12662e-07	0.00303989	Potra001246g10701	Intron	AT1G65540	Potri.010G178400	Unknown	PseudoChr10	Y
Potra001246	111884	9.91283e-06	0.0218614	1.37785e-08	0.000110851	4.12662e-07	0.00303989	Potra001246g10701	Intron	AT1G65540	Potri.010G178400	Unknown	PseudoChr10	Y
Potra001246	112138	9.16989e-06	0.020788	4.09082e-08	0.000267468	5.69572e-07	0.00400109	Potra001246g10701	Silent	AT1G65540	Potri.010G178400	Unknown	PseudoChr10	Y
Potra001246	112147	9.16989e-06	0.020788	3.61662e-08	0.000239645	5.69572e-07	0.00400109	Potra001246g10701	Silent	AT1G65540	Potri.010G178400	Unknown	PseudoChr10	Y
Potra001246	112336	9.91283e-06	0.0218614	1.99081e-08	0.000146112	4.12662e-07	0.00303989	Potra001246g10701	Intron	AT1G65540	Potri.010G178400	Unknown	PseudoChr10	Y
Potra001246	112357	9.91283e-06	0.0218614	1.94918e-08	0.000143635	4.12662e-07	0.00303989	Potra001246g10701	Intron	AT1G65540	Potri.010G178400	Unknown	PseudoChr10	Y
Potra001246	112460	5.54387e-11	8.05546e-07	2.4227e-08	0.000170201	7.78941e-07	0.00508158	Potra001246g10701	Silent	AT1G65540	Potri.010G178400	Unknown	PseudoChr10	Y
Potra001246	112502	9.91283e-06	0.0218614	1.71784e-08	0.000130388	4.12662e-07	0.00303989	Potra001246g10701	Silent	AT1G65540	Potri.010G178400	Unknown	PseudoChr10	Y
Potra001246	112578	2.48382e-10	2.89961e-06	8.54071e-10	1.0189e-05	7.62573e-07	0.00504984	Potra001246g10701	Missense_Mutation	AT1G65540	Potri.010G178400	Unknown	PseudoChr10	Y
Potra001246	112659	9.91283e-06	0.0218614	2.30498e-08	0.000164803	4.12662e-07	0.00303989	Potra001246g10701	Missense_Mutation	AT1G65540	Potri.010G178400	Unknown	PseudoChr10	Y
Potra001246	112686	1.96313e-05	0.0363821	2.28258e-08	0.000163466	1.12211e-06	0.00697816	Potra001246g10701	Missense_Mutation	AT1G65540	Potri.010G178400	Unknown	PseudoChr10	Y
Potra001246	112768	2.48382e-10	2.89961e-06	7.218e-10	9.03868e-06	7.62573e-07	0.00504984	Potra001246g10701	5'UTR	AT1G65540	Potri.010G178400	Unknown	PseudoChr10	Y
Potra001246	112936	2.48382e-10	2.89961e-06	6.85685e-10	8.72728e-06	7.62573e-07	0.00504984	Potra001246g10701	Silent	AT1G65540	Potri.010G178400	Unknown	PseudoChr10	Y
Potra001246	112987	2.48382e-10	2.89961e-06	7.27227e-10	9.08098e-06	7.62573e-07	0.00504984	Potra001246g10701	Silent	AT1G65540	Potri.010G178400	Unknown	PseudoChr10	Y
Potra001246	113203	1.39377e-05	0.0287422	6.74403e-08	0.000417539	1.11922e-06	0.00697004	Potra001246g10701	Silent	AT1G65540	Potri.010G178400	Unknown	PseudoChr10	Y
Potra001246	113632	3.65797e-11	5.55141e-07	1.86889e-10	3.21095e-06	3.62644e-06	0.0180929	Potra001246g10701	Intron	AT1G65540	Potri.010G178400	Unknown	PseudoChr10	Y
Potra001246	113656	2.48382e-10	2.89961e-06	4.63603e-10	6.50354e-06	7.62573e-07	0.00504984	Potra001246g10701	Intron	AT1G65540	Potri.010G178400	Unknown	PseudoChr10	Y
Potra001246	113789	3.0888e-06	0.00890054	5.06318e-09	4.67599e-05	3.29766e-07	0.00266634	Potra001246g10701	Intron	AT1G65540	Potri.010G178400	Unknown	PseudoChr10	Y
Potra001246	113817	8.86585e-16	1.03796e-10	1.43348e-13	6.68895e-09	3.49896e-10	1.07427e-05	Potra001246g10701	Intron	AT1G65540	Potri.010G178400	Unknown	PseudoChr10	Y
Potra001246	113893	3.0888e-06	0.00890054	2.68539e-09	2.73031e-05	3.29766e-07	0.00266634	Potra001246g10701	5'UTR	AT1G65540	Potri.010G178400	Unknown	PseudoChr10	Y
Potra001246	113917	6.97784e-06	0.0172035	1.20155e-08	9.88198e-05	2.76391e-07	0.0022767	Potra001246g10701	5'UTR	AT1G65540	Potri.010G178400	Unknown	PseudoChr10	Y
Potra001246	113957	2.22343e-06	0.00694941	1.26455e-09	1.41916e-05	1.72834e-07	0.00150859	Potra001246g10701	5'UTR	AT1G65540	Potri.010G178400	Unknown	PseudoChr10	Y
Potra001246	113977	3.65797e-11	5.55141e-07	1.50963e-10	2.83492e-06	3.62644e-06	0.0180929	Potra001246g10701	5'UTR	AT1G65540	Potri.010G178400	Unknown	PseudoChr10	Y
Potra001246	114084	7.30223e-11	1.03534e-06	1.2731e-10	2.55365e-06	5.62024e-06	0.0270861	Potra001246g10701	5'UTR	AT1G65540	Potri.010G178400	Unknown	PseudoChr10	Y
Potra001246	114110	1.13836e-06	0.00391648	7.49397e-10	9.17687e-06	1.6451e-07	0.00144166	Potra001246g10701	5'UTR	AT1G65540	Potri.010G178400	Unknown	PseudoChr10	Y
Potra001246	114221	3.87109e-07	0.00181905	4.22031e-10	6.09393e-06	8.54615e-08	0.000830122	Potra001246g10701	5'Flank	AT1G65540	Potri.010G178400	Unknown	PseudoChr10	Y
Potra001246	114270	8.08982e-07	0.00296234	1.19697e-09	1.35015e-05	1.51037e-07	0.00137258	Potra001246g10701	5'Flank	AT1G65540	Potri.010G178400	Unknown	PseudoChr10	Y
Potra001246	114288	7.64766e-11	1.07801e-06	6.08118e-11	1.34787e-06	2.23418e-06	0.0124319	Potra001246g10701	5'Flank	AT1G65540	Potri.010G178400	Unknown	PseudoChr10	Y
Potra001246	114297	1.30706e-11	2.29861e-07	7.58513e-11	1.63225e-06	2.42362e-06	0.0128203	Potra001246g10701	5'Flank	AT1G65540	Potri.010G178400	Unknown	PseudoChr10	Y
Potra001246	114369	3.65797e-11	5.55141e-07	1.23913e-10	2.49681e-06	3.62644e-06	0.0180929	Potra001246g10701	5'Flank	AT1G65540	Potri.010G178400	Unknown	PseudoChr10	Y
Potra001246	117446	3.956e-11	5.95956e-07	7.16662e-11	1.54972e-06	3.32089e-06	0.0168557	Unknown	IGR	Unknown	Unknown	Unknown	PseudoChr10	Y
Potra001246	117576	3.65797e-11	5.55141e-07	1.0366e-10	2.10788e-06	3.62644e-06	0.0180929	Unknown	IGR	Unknown	Unknown	Unknown	PseudoChr10	Y
Potra001246	117662	3.65797e-11	5.55141e-07	1.46911e-10	2.78213e-06	3.62644e-06	0.0180929	Unknown	IGR	Unknown	Unknown	Unknown	PseudoChr10	Y
Potra001246	117667	3.65797e-11	5.55141e-07	1.32468e-10	2.62891e-06	3.62644e-06	0.0180929	Unknown	IGR	Unknown	Unknown	Unknown	PseudoChr10	Y
Potra001246	118585	6.37497e-11	9.16558e-07	1.03189e-10	2.10788e-06	6.72788e-06	0.0317618	Potra001246g10702	5'Flank	AT5G16290	Potri.010G178200	VAT1	PseudoChr10	Y
Potra001246	118619	1.39735e-10	1.82348e-06	1.42345e-10	2.74351e-06	1.98354e-05	0.072998	Potra001246g10702	5'Flank	AT5G16290	Potri.010G178200	VAT1	PseudoChr10	Y
Potra001246	118623	1.39735e-10	1.82348e-06	1.38381e-10	2.70725e-06	1.98354e-05	0.072998	Potra001246g10702	5'Flank	AT5G16290	Potri.010G178200	VAT1	PseudoChr10	Y
Potra001246	118645	1.19775e-06	0.0040925	9.31891e-09	8.01693e-05	1.60797e-06	0.00954014	Potra001246g10702	5'Flank	AT5G16290	Potri.010G178200	VAT1	PseudoChr10	Y
Potra001246	118663	1.39735e-10	1.82348e-06	1.0317e-10	2.10788e-06	1.98354e-05	0.072998	Potra001246g10702	5'Flank	AT5G16290	Potri.010G178200	VAT1	PseudoChr10	Y
Potra001246	119008	1.73924e-06	0.00567861	1.19081e-08	9.81185e-05	2.9202e-06	0.0149844	Potra001246g10702	5'Flank	AT5G16290	Potri.010G178200	VAT1	PseudoChr10	Y
Potra001246	119078	1.48489e-09	1.33724e-05	1.76445e-10	3.09158e-06	4.85697e-06	0.0237554	Potra001246g10702	5'Flank	AT5G16290	Potri.010G178200	VAT1	PseudoChr10	Y
Potra001246	119081	1.22911e-10	1.62989e-06	2.67928e-10	4.16739e-06	4.2625e-07	0.0030629	Potra001246g10702	5'Flank	AT5G16290	Potri.010G178200	VAT1	PseudoChr10	Y
Potra001246	119087	1.22911e-10	1.62989e-06	1.85266e-10	3.19561e-06	4.2625e-07	0.0030629	Potra001246g10702	5'Flank	AT5G16290	Potri.010G178200	VAT1	PseudoChr10	Y
Potra001246	119102	1.75584e-10	2.24834e-06	6.79382e-11	1.47752e-06	3.7705e-07	0.00292477	Potra001246g10702	5'Flank	AT5G16290	Potri.010G178200	VAT1	PseudoChr10	Y
Potra001246	119107	1.75584e-10	2.24834e-06	8.57006e-11	1.80907e-06	3.7705e-07	0.00292477	Potra001246g10702	5'Flank	AT5G16290	Potri.010G178200	VAT1	PseudoChr10	Y
Potra001246	119170	1.93198e-06	0.00621384	6.19546e-09	5.52597e-05	6.4428e-07	0.00445462	Potra001246g10702	5'Flank	AT5G16290	Potri.010G178200	VAT1	PseudoChr10	Y
Potra001246	119185	3.98551e-09	3.25966e-05	8.87651e-11	1.85608e-06	3.9401e-06	0.0195688	Potra001246g10702	5'Flank	AT5G16290	Potri.010G178200	VAT1	PseudoChr10	Y
Potra001246	119192	1.22911e-10	1.62989e-06	1.89053e-10	3.21095e-06	4.2625e-07	0.0030629	Potra001246g10702	5'Flank	AT5G16290	Potri.010G178200	VAT1	PseudoChr10	Y
Potra001246	119202	1.22911e-10	1.62989e-06	1.73093e-10	3.057e-06	4.2625e-07	0.0030629	Potra001246g10702	5'Flank	AT5G16290	Potri.010G178200	VAT1	PseudoChr10	Y
Potra001246	119218	5.02984e-10	5.16544e-06	9.01614e-10	1.06298e-05	5.08624e-07	0.00360176	Potra001246g10702	5'Flank	AT5G16290	Potri.010G178200	VAT1	PseudoChr10	Y
Potra001246	119227	3.0326e-06	0.00879567	9.98578e-08	0.000587866	2.92279e-06	0.0149844	Potra001246g10702	5'Flank	AT5G16290	Potri.010G178200	VAT1	PseudoChr10	Y
Potra001246	119233	1.85553e-06	0.00601993	2.55473e-08	0.000177786	1.18541e-06	0.00734059	Potra001246g10702	5'Flank	AT5G16290	Potri.010G178200	VAT1	PseudoChr10	Y
Potra001246	119252	3.81746e-06	0.0107581	3.90602e-08	0.000257283	2.94435e-06	0.0150489	Potra001246g10702	5'Flank	AT5G16290	Potri.010G178200	VAT1	PseudoChr10	Y
Potra001246	119256	1.08199e-09	1.04318e-05	1.47907e-09	1.61096e-05	1.87416e-06	0.0107971	Potra001246g10702	5'Flank	AT5G16290	Potri.010G178200	VAT1	PseudoChr10	Y
Potra001246	119360	3.99313e-06	0.011184	4.93761e-08	0.000316302	2.451e-06	0.0128763	Potra001246g10702	5'Flank	AT5G16290	Potri.010G178200	VAT1	PseudoChr10	Y
Potra001246	119361	3.99313e-06	0.011184	4.812e-08	0.000309598	2.451e-06	0.0128763	Potra001246g10702	5'Flank	AT5G16290	Potri.010G178200	VAT1	PseudoChr10	Y
Potra001246	119378	5.02984e-10	5.16544e-06	7.73436e-10	9.38893e-06	5.08624e-07	0.00360176	Potra001246g10702	5'Flank	AT5G16290	Potri.010G178200	VAT1	PseudoChr10	Y
Potra001246	119379	5.02984e-10	5.16544e-06	9.98599e-10	1.168e-05	5.08624e-07	0.00360176	Potra001246g10702	5'Flank	AT5G16290	Potri.010G178200	VAT1	PseudoChr10	Y
Potra001246	119384	3.99313e-06	0.011184	3.31146e-08	0.000222417	2.451e-06	0.0128763	Potra001246g10702	5'Flank	AT5G16290	Potri.010G178200	VAT1	PseudoChr10	Y
Potra001246	119398	1.22911e-10	1.62989e-06	2.22594e-10	3.56226e-06	4.2625e-07	0.0030629	Potra001246g10702	5'Flank	AT5G16290	Potri.010G178200	VAT1	PseudoChr10	Y
Potra001246	119403	5.02984e-10	5.16544e-06	7.13052e-10	8.95442e-06	5.08624e-07	0.00360176	Potra001246g10702	5'Flank	AT5G16290	Potri.010G178200	VAT1	PseudoChr10	Y
Potra001246	119476	2.98951e-06	0.00878915	1.72087e-08	0.000130388	8.62719e-06	0.0383762	Potra001246g10702	5'Flank	AT5G16290	Potri.010G178200	VAT1	PseudoChr10	Y
Potra001246	119481	3.83317e-10	4.05858e-06	3.01406e-10	4.52919e-06	1.71094e-06	0.0100158	Potra001246g10702	5'Flank	AT5G16290	Potri.010G178200	VAT1	PseudoChr10	Y
Potra001246	119487	3.83317e-10	4.05858e-06	3.40644e-10	5.01678e-06	1.71094e-06	0.0100158	Potra001246g10702	5'Flank	AT5G16290	Potri.010G178200	VAT1	PseudoChr10	Y
Potra001246	119511	5.02984e-10	5.16544e-06	6.7148e-10	8.6279e-06	5.08624e-07	0.00360176	Potra001246g10702	5'Flank	AT5G16290	Potri.010G178200	VAT1	PseudoChr10	Y
Potra001246	119780	7.00085e-10	6.96963e-06	2.25379e-09	2.33432e-05	1.84269e-05	0.0696234	Potra001246g10702	5'Flank	AT5G16290	Potri.010G178200	VAT1	PseudoChr10	Y
Potra001246	120215	2.64526e-14	1.96934e-09	2.19928e-13	9.32719e-09	1.6395e-08	0.000216161	Potra001246g10702	5'Flank	AT5G16290	Potri.010G178200	VAT1	PseudoChr10	Y
Potra001246	120288	1.38747e-10	1.82348e-06	2.02067e-10	3.35291e-06	2.03537e-06	0.0115604	Potra001246g10702	5'Flank	AT5G16290	Potri.010G178200	VAT1	PseudoChr10	Y
Potra001246	120333	1.88677e-06	0.00610679	2.97629e-06	0.00993309	0.000410126	0.482517	Potra001246g10702	5'Flank	AT5G16290	Potri.010G178200	VAT1	PseudoChr10	Y
Potra001246	120400	6.62797e-06	0.0164398	3.76148e-06	0.0117338	0.00455871	0.855538	Potra001246g10702	5'Flank	AT5G16290	Potri.010G178200	VAT1	PseudoChr10	Y
Potra001246	120549	1.26405e-11	2.24222e-07	1.52774e-10	2.83492e-06	1.73431e-07	0.00151079	Potra001246g10702	5'UTR	AT5G16290	Potri.010G178200	VAT1	PseudoChr10	Y
Potra001246	120741	1.92939e-07	0.00106691	6.368e-08	0.000396436	1.77369e-06	0.0103554	Potra001246g10702	5'UTR	AT5G16290	Potri.010G178200	VAT1	PseudoChr10	Y
Potra001246	120765	6.17715e-10	6.28072e-06	1.05133e-09	1.22002e-05	1.27065e-06	0.00771608	Potra001246g10702	5'UTR	AT5G16290	Potri.010G178200	VAT1	PseudoChr10	Y
Potra001246	120864	2.48382e-10	2.89961e-06	6.41849e-10	8.36845e-06	7.62573e-07	0.00504984	Potra001246g10702	5'UTR	AT5G16290	Potri.010G178200	VAT1	PseudoChr10	Y
Potra001246	120919	1.83979e-11	3.05209e-07	1.06073e-13	5.22462e-09	9.83904e-09	0.000136271	Potra001246g10702	5'UTR	AT5G16290	Potri.010G178200	VAT1	PseudoChr10	Y
Potra001246	121113	1.22911e-10	1.62989e-06	2.79765e-10	4.29128e-06	4.2625e-07	0.0030629	Potra001246g10702	5'UTR	AT5G16290	Potri.010G178200	VAT1	PseudoChr10	Y
Potra001246	121346	2.48382e-10	2.89961e-06	6.89041e-10	8.72728e-06	7.62573e-07	0.00504984	Potra001246g10702	Missense_Mutation	AT5G16290	Potri.010G178200	VAT1	PseudoChr10	Y
Potra001246	121352	1.00233e-09	9.70951e-06	2.16402e-09	2.2466e-05	9.19922e-07	0.00581133	Potra001246g10702	Missense_Mutation	AT5G16290	Potri.010G178200	VAT1	PseudoChr10	Y
Potra001246	121368	2.48382e-10	2.89961e-06	6.01539e-10	8.03188e-06	7.62573e-07	0.00504984	Potra001246g10702	Silent	AT5G16290	Potri.010G178200	VAT1	PseudoChr10	Y
Potra001246	121739	2.48382e-10	2.89961e-06	7.74917e-10	9.38893e-06	7.62573e-07	0.00504984	Potra001246g10702	Intron	AT5G16290	Potri.010G178200	VAT1	PseudoChr10	Y
Potra001246	121812	6.78e-11	9.71383e-07	5.14373e-11	1.15745e-06	2.91181e-07	0.00238511	Potra001246g10702	Intron	AT5G16290	Potri.010G178200	VAT1	PseudoChr10	Y
Potra001246	121883	5.98046e-06	0.015559	4.28069e-07	0.00215882	0.000188945	0.334632	Potra001246g10702	Intron	AT5G16290	Potri.010G178200	VAT1	PseudoChr10	Y
Potra001246	122280	5.95074e-07	0.00222885	6.18992e-07	0.00289446	0.00188588	0.750194	Potra001246g10702	Intron	AT5G16290	Potri.010G178200	VAT1	PseudoChr10	Y
Potra001246	122673	1.95775e-06	0.00625339	9.87871e-06	0.0228438	0.00802893	0.900976	Potra001246g10702	Intron	AT5G16290	Potri.010G178200	VAT1	PseudoChr10	Y
Potra001246	122887	1.95775e-06	0.00625339	9.6771e-06	0.0224714	0.00802893	0.900976	Potra001246g10702	Missense_Mutation	AT5G16290	Potri.010G178200	VAT1	PseudoChr10	Y
Potra001246	122990	1.95775e-06	0.00625339	9.90964e-06	0.0229034	0.00802893	0.900976	Potra001246g10702	3'UTR	AT5G16290	Potri.010G178200	VAT1	PseudoChr10	Y
Potra001246	122992	1.95775e-06	0.00625339	1.07841e-05	0.0243904	0.00802893	0.900976	Potra001246g10702	3'UTR	AT5G16290	Potri.010G178200	VAT1	PseudoChr10	Y
Potra001246	123402	1.53182e-05	0.0310207	7.41907e-07	0.00331869	0.000338408	0.452012	Potra001246g10702	Intron	AT5G16290	Potri.010G178200	VAT1	PseudoChr10	Y
Potra001246	123494	1.66858e-06	0.0054697	2.50822e-06	0.00878953	0.00289351	0.824551	Potra001246g10702	Intron	AT5G16290	Potri.010G178200	VAT1	PseudoChr10	Y
Potra001246	123496	1.66858e-06	0.0054697	2.35339e-06	0.00836101	0.00289351	0.824551	Potra001246g10702	Intron	AT5G16290	Potri.010G178200	VAT1	PseudoChr10	Y
Potra001246	123632	1.89552e-05	0.0357185	1.37896e-06	0.005437	0.000581816	0.552523	Potra001246g10702	Intron	AT5G16290	Potri.010G178200	VAT1	PseudoChr10	Y
Potra001246	123759	1.89552e-05	0.0357185	1.22187e-06	0.00496469	0.000581816	0.552523	Potra001246g10702	Missense_Mutation	AT5G16290	Potri.010G178200	VAT1	PseudoChr10	Y
Potra001246	123807	1.89552e-05	0.0357185	1.48585e-06	0.00575757	0.000581816	0.552523	Potra001246g10702	Intron	AT5G16290	Potri.010G178200	VAT1	PseudoChr10	Y
Potra001246	123854	1.28031e-06	0.00433569	2.10781e-06	0.00770398	0.00468128	0.860639	Potra001246g10702	Intron	AT5G16290	Potri.010G178200	VAT1	PseudoChr10	Y
Potra001246	123945	1.28031e-06	0.00433569	2.63875e-06	0.00913036	0.00468128	0.860639	Potra001246g10702	Intron	AT5G16290	Potri.010G178200	VAT1	PseudoChr10	Y
Potra001246	124221	1.89552e-05	0.0357185	1.24979e-06	0.00504587	0.000581816	0.552523	Potra001246g10702	Missense_Mutation	AT5G16290	Potri.010G178200	VAT1	PseudoChr10	Y
Potra001246	124440	1.28031e-06	0.00433569	2.46515e-06	0.00865916	0.00468128	0.860639	Potra001246g10702	Intron	AT5G16290	Potri.010G178200	VAT1	PseudoChr10	Y
Potra001246	124525	1.89552e-05	0.0357185	1.0768e-06	0.00451422	0.000581816	0.552523	Potra001246g10702	Intron	AT5G16290	Potri.010G178200	VAT1	PseudoChr10	Y
Potra001246	124528	1.89552e-05	0.0357185	1.58598e-06	0.00608389	0.000581816	0.552523	Potra001246g10702	Intron	AT5G16290	Potri.010G178200	VAT1	PseudoChr10	Y
Potra001246	124535	1.89552e-05	0.0357185	1.50203e-06	0.00580507	0.000581816	0.552523	Potra001246g10702	Intron	AT5G16290	Potri.010G178200	VAT1	PseudoChr10	Y
Potra001246	124538	1.89552e-05	0.0357185	1.34407e-06	0.0053293	0.000581816	0.552523	Potra001246g10702	Intron	AT5G16290	Potri.010G178200	VAT1	PseudoChr10	Y
Potra001246	124581	8.59897e-07	0.00307017	6.01681e-06	0.0165024	0.00245532	0.797629	Potra001246g10702	Intron	AT5G16290	Potri.010G178200	VAT1	PseudoChr10	Y
Potra001246	124625	1.89552e-05	0.0357185	1.51045e-06	0.00583252	0.000581816	0.552523	Potra001246g10702	Intron	AT5G16290	Potri.010G178200	VAT1	PseudoChr10	Y
Potra001246	124742	1.89552e-05	0.0357185	1.05011e-06	0.00441238	0.000581816	0.552523	Potra001246g10702	Intron	AT5G16290	Potri.010G178200	VAT1	PseudoChr10	Y
Potra001246	124743	1.89552e-05	0.0357185	1.29818e-06	0.00520789	0.000581816	0.552523	Potra001246g10702	Intron	AT5G16290	Potri.010G178200	VAT1	PseudoChr10	Y
Potra001246	124747	1.89552e-05	0.0357185	1.0774e-06	0.00451422	0.000581816	0.552523	Potra001246g10702	Intron	AT5G16290	Potri.010G178200	VAT1	PseudoChr10	Y
Potra001246	125326	1.96788e-05	0.0364444	1.73768e-06	0.00652799	0.000975259	0.637462	Potra001246g10702	Intron	AT5G16290	Potri.010G178200	VAT1	PseudoChr10	Y
Potra001246	125805	8.36635e-07	0.00304096	3.41931e-06	0.0109599	0.0065806	0.888776	Potra001246g10702	Intron	AT5G16290	Potri.010G178200	VAT1	PseudoChr10	Y
Potra001246	126060	8.36635e-07	0.00304096	3.38183e-06	0.0108791	0.0065806	0.888776	Potra001246g10702	Intron	AT5G16290	Potri.010G178200	VAT1	PseudoChr10	Y
Potra001246	127031	1.28031e-06	0.00433569	2.15892e-06	0.00785742	0.00468128	0.860639	Potra001246g10702	3'UTR	AT5G16290	Potri.010G178200	VAT1	PseudoChr10	Y
Potra001246	127172	1.33588e-13	7.33217e-09	3.58401e-12	1.10331e-07	8.77551e-10	2.0565e-05	Potra001246g10702	3'UTR	AT5G16290	Potri.010G178200	VAT1	PseudoChr10	Y
Potra001246	127458	4.16334e-07	0.00194967	9.63683e-09	8.22397e-05	0.000127737	0.270941	Potra001246g10702	3'UTR	AT5G16290	Potri.010G178200	VAT1	PseudoChr10	Y
Potra001246	127544	3.96087e-07	0.0018591	4.57016e-09	4.30132e-05	5.52518e-05	0.158617	Potra001246g10702	3'UTR	AT5G16290	Potri.010G178200	VAT1	PseudoChr10	Y
Potra001246	127624	6.58842e-07	0.00243651	1.61388e-08	0.000124422	0.000124905	0.267117	Potra001246g10702	3'UTR	AT5G16290	Potri.010G178200	VAT1	PseudoChr10	Y
Potra001246	127710	4.59574e-07	0.00206511	1.84487e-08	0.000137591	0.000125099	0.267401	Potra001246g10702	3'UTR	AT5G16290	Potri.010G178200	VAT1	PseudoChr10	Y
Potra001246	128301	1.28031e-06	0.00433569	2.22735e-06	0.0080274	0.00468128	0.860639	Potra001246g10702	3'UTR	AT5G16290	Potri.010G178200	VAT1	PseudoChr10	Y
Potra001246	128607	0.000109484	0.115532	1.68526e-07	0.000923442	1.62072e-06	0.0095848	Potra001246g10702	3'UTR	AT5G16290	Potri.010G178200	VAT1	PseudoChr10	Y
Potra001246	128681	2.92002e-06	0.00870814	6.04167e-09	5.42153e-05	8.37217e-07	0.00538179	Potra001246g10702	3'UTR	AT5G16290	Potri.010G178200	VAT1	PseudoChr10	Y
Potra001246	128898	1.22287e-05	0.0258022	1.95058e-08	0.000143635	2.43254e-06	0.0128365	Potra001246g10702	3'UTR	AT5G16290	Potri.010G178200	VAT1	PseudoChr10	Y
Potra001246	128978	9.1904e-05	0.104057	1.09539e-06	0.00457229	2.55472e-06	0.013283	Potra001246g10702	3'UTR	AT5G16290	Potri.010G178200	VAT1	PseudoChr10	Y
Potra001246	129704	1.22287e-05	0.0258022	1.71825e-08	0.000130388	2.43254e-06	0.0128365	Potra001246g10702	3'Flank	AT5G16290	Potri.010G178200	VAT1	PseudoChr10	Y
Potra001246	129899	8.88244e-06	0.0202879	3.38612e-08	0.000226402	5.19068e-06	0.0252375	Potra001246g10702	3'Flank	AT5G16290	Potri.010G178200	VAT1	PseudoChr10	Y
Potra001246	130082	4.53653e-06	0.0125093	2.38478e-08	0.000168606	1.76901e-06	0.0103419	Potra001246g10702	3'Flank	AT5G16290	Potri.010G178200	VAT1	PseudoChr10	Y
Potra001246	130230	0.000160288	0.143405	3.4296e-06	0.010985	1.11e-05	0.0468598	Potra001246g10703	3'UTR	AT5G48380	Potri.010G178000	BIR1	PseudoChr10	Y
Potra001246	130233	0.000160288	0.143405	2.53138e-06	0.00884973	1.11e-05	0.0468598	Potra001246g10703	3'UTR	AT5G48380	Potri.010G178000	BIR1	PseudoChr10	Y
Potra001246	130291	7.29507e-13	2.18811e-08	8.18767e-16	1.63605e-10	1.00292e-12	7.427e-08	Potra001246g10703	3'UTR	AT5G48380	Potri.010G178000	BIR1	PseudoChr10	Y
Potra001246	130466	0.000160288	0.143405	2.48256e-06	0.0087134	1.11e-05	0.0468598	Potra001246g10703	3'UTR	AT5G48380	Potri.010G178000	BIR1	PseudoChr10	Y
Potra001246	133581	2.20749e-08	0.000159249	8.37536e-11	1.77643e-06	2.5604e-09	4.53279e-05	Potra001246g10703	Splice_Site	AT5G48380	Potri.010G178000	BIR1	PseudoChr10	Y
Potra001246	133600	3.25512e-14	2.26069e-09	1.12823e-12	3.93807e-08	1.82216e-10	6.61165e-06	Potra001246g10703	5'UTR	AT5G48380	Potri.010G178000	BIR1	PseudoChr10	Y
Potra001246	133634	6.41566e-09	4.96012e-05	2.4588e-11	6.22841e-07	3.44153e-09	5.74521e-05	Potra001246g10703	5'UTR	AT5G48380	Potri.010G178000	BIR1	PseudoChr10	Y
Potra001246	134468	1.47068e-12	3.93871e-08	9.82676e-10	1.15242e-05	7.1124e-10	1.77424e-05	Potra001246g10703	Intron	AT5G48380	Potri.010G178000	BIR1	PseudoChr10	Y
Potra001246	134743	1.33625e-09	1.21947e-05	6.34268e-10	8.34323e-06	5.47917e-07	0.00386753	Potra001246g10703	Intron	AT5G48380	Potri.010G178000	BIR1	PseudoChr10	Y
Potra001246	135355	9.83479e-09	7.46274e-05	2.14886e-09	2.24045e-05	1.01496e-06	0.00638414	Potra001246g10703	Intron	AT5G48380	Potri.010G178000	BIR1	PseudoChr10	Y
Potra001246	135373	1.67154e-05	0.0330404	2.0404e-06	0.00749376	6.95353e-06	0.0324012	Potra001246g10703	Intron	AT5G48380	Potri.010G178000	BIR1	PseudoChr10	Y
Potra001246	135374	1.67154e-05	0.0330404	1.86283e-06	0.00693934	6.95353e-06	0.0324012	Potra001246g10703	Intron	AT5G48380	Potri.010G178000	BIR1	PseudoChr10	Y
Potra001246	137617	1.49226e-06	0.00492324	2.28842e-05	0.0431162	1.72707e-08	0.000223676	Potra001246g10703	5'UTR	AT5G48380	Potri.010G178000	BIR1	PseudoChr10	Y
Potra001246	137625	1.49226e-06	0.00492324	2.25315e-05	0.0426841	1.72707e-08	0.000223676	Potra001246g10703	5'UTR	AT5G48380	Potri.010G178000	BIR1	PseudoChr10	Y
Potra001246	137627	1.16663e-07	0.000679027	1.01107e-05	0.0231988	1.87956e-09	3.6353e-05	Potra001246g10703	5'UTR	AT5G48380	Potri.010G178000	BIR1	PseudoChr10	Y
Potra001246	137679	6.82083e-12	1.30602e-07	1.39324e-10	2.70883e-06	2.09057e-08	0.000262245	Potra001246g10703	5'UTR	AT5G48380	Potri.010G178000	BIR1	PseudoChr10	Y
Potra001246	137682	1.22749e-10	1.62989e-06	5.03778e-10	6.9788e-06	6.49351e-08	0.000663011	Potra001246g10703	5'UTR	AT5G48380	Potri.010G178000	BIR1	PseudoChr10	Y
Potra001246	137716	7.74303e-13	2.18811e-08	4.31834e-11	1.00225e-06	9.67425e-09	0.000134412	Potra001246g10703	5'UTR	AT5G48380	Potri.010G178000	BIR1	PseudoChr10	Y
Potra001246	137720	9.58647e-08	0.000572613	1.35243e-08	0.000109005	7.78236e-05	0.198999	Potra001246g10703	5'UTR	AT5G48380	Potri.010G178000	BIR1	PseudoChr10	Y
Potra001246	137737	9.58647e-08	0.000572613	1.10827e-08	9.25213e-05	7.78236e-05	0.198999	Potra001246g10703	5'UTR	AT5G48380	Potri.010G178000	BIR1	PseudoChr10	Y
Potra001246	137808	7.74303e-13	2.18811e-08	2.82751e-11	7.04167e-07	9.67425e-09	0.000134412	Potra001246g10703	5'UTR	AT5G48380	Potri.010G178000	BIR1	PseudoChr10	Y
Potra001246	137858	7.74303e-13	2.18811e-08	2.27447e-11	5.85614e-07	9.67425e-09	0.000134412	Potra001246g10703	5'UTR	AT5G48380	Potri.010G178000	BIR1	PseudoChr10	Y
Potra001246	137863	9.58647e-08	0.000572613	1.06768e-08	8.99801e-05	7.78236e-05	0.198999	Potra001246g10703	5'UTR	AT5G48380	Potri.010G178000	BIR1	PseudoChr10	Y
Potra001246	137934	9.58647e-08	0.000572613	9.59067e-09	8.20749e-05	7.78236e-05	0.198999	Potra001246g10703	5'UTR	AT5G48380	Potri.010G178000	BIR1	PseudoChr10	Y
Potra001246	138000	4.30394e-08	0.000284535	5.88237e-09	5.31083e-05	4.45891e-05	0.134087	Potra001246g10703	5'UTR	AT5G48380	Potri.010G178000	BIR1	PseudoChr10	Y
Potra001246	138007	1.9289e-05	0.0359428	2.70799e-07	0.00143937	0.000689014	0.572921	Potra001246g10703	5'UTR	AT5G48380	Potri.010G178000	BIR1	PseudoChr10	Y
Potra001246	138099	4.30394e-08	0.000284535	5.35679e-09	4.89615e-05	4.45891e-05	0.134087	Potra001246g10703	5'Flank	AT5G48380	Potri.010G178000	BIR1	PseudoChr10	Y
Potra001246	138154	1.44162e-08	0.000107403	3.11788e-09	3.10592e-05	5.53475e-05	0.158617	Potra001246g10703	5'Flank	AT5G48380	Potri.010G178000	BIR1	PseudoChr10	Y
Potra001246	138156	1.44162e-08	0.000107403	6.50812e-09	5.7585e-05	5.53475e-05	0.158617	Potra001246g10703	5'Flank	AT5G48380	Potri.010G178000	BIR1	PseudoChr10	Y
Potra001246	138184	1.48198e-05	0.0302115	7.60419e-07	0.00338783	0.000660529	0.567854	Potra001246g10703	5'Flank	AT5G48380	Potri.010G178000	BIR1	PseudoChr10	Y
Potra001246	138205	1.44162e-08	0.000107403	4.78129e-09	4.47637e-05	5.53475e-05	0.158617	Potra001246g10703	5'Flank	AT5G48380	Potri.010G178000	BIR1	PseudoChr10	Y
Potra001246	138226	1.44162e-08	0.000107403	5.37721e-09	4.9047e-05	5.53475e-05	0.158617	Potra001246g10703	5'Flank	AT5G48380	Potri.010G178000	BIR1	PseudoChr10	Y
Potra001246	138260	9.58647e-08	0.000572613	1.44616e-08	0.000115301	7.78236e-05	0.198999	Potra001246g10703	5'Flank	AT5G48380	Potri.010G178000	BIR1	PseudoChr10	Y
Potra001246	138266	7.74303e-13	2.18811e-08	2.95014e-11	7.26464e-07	9.67425e-09	0.000134412	Potra001246g10703	5'Flank	AT5G48380	Potri.010G178000	BIR1	PseudoChr10	Y
Potra001246	138333	5.20191e-08	0.000335673	1.80736e-08	0.000135565	0.000114271	0.253256	Potra001246g10703	5'Flank	AT5G48380	Potri.010G178000	BIR1	PseudoChr10	Y
Potra001246	138349	9.58647e-08	0.000572613	1.45444e-08	0.000115753	7.78236e-05	0.198999	Potra001246g10703	5'Flank	AT5G48380	Potri.010G178000	BIR1	PseudoChr10	Y
Potra001246	138359	7.74303e-13	2.18811e-08	3.11651e-11	7.59081e-07	9.67425e-09	0.000134412	Potra001246g10703	5'Flank	AT5G48380	Potri.010G178000	BIR1	PseudoChr10	Y
Potra001246	138870	6.29729e-08	0.000398819	3.13283e-09	3.11382e-05	3.95285e-05	0.122303	Potra001246g10703	5'Flank	AT5G48380	Potri.010G178000	BIR1	PseudoChr10	Y
Potra001246	138885	1.24248e-07	0.000717778	3.63398e-09	3.57188e-05	0.000154169	0.299767	Potra001246g10703	5'Flank	AT5G48380	Potri.010G178000	BIR1	PseudoChr10	Y
Potra001246	138909	1.32634e-12	3.5992e-08	1.0337e-11	2.90021e-07	3.15931e-08	0.000378985	Potra001246g10703	5'Flank	AT5G48380	Potri.010G178000	BIR1	PseudoChr10	Y
Potra001246	138914	2.31241e-07	0.00123155	2.39996e-08	0.000169407	0.000264895	0.408514	Potra001246g10703	5'Flank	AT5G48380	Potri.010G178000	BIR1	PseudoChr10	Y
Potra001246	138927	1.98585e-07	0.00109224	1.10701e-08	9.25213e-05	0.000380228	0.473448	Potra001246g10703	5'Flank	AT5G48380	Potri.010G178000	BIR1	PseudoChr10	Y
Potra001246	138972	4.30965e-12	9.19746e-08	1.02963e-10	2.10788e-06	3.02529e-08	0.000363902	Potra001246g10703	5'Flank	AT5G48380	Potri.010G178000	BIR1	PseudoChr10	Y
Potra001246	138973	4.30965e-12	9.19746e-08	5.58863e-11	1.24492e-06	3.02529e-08	0.000363902	Potra001246g10703	5'Flank	AT5G48380	Potri.010G178000	BIR1	PseudoChr10	Y
Potra001246	138980	2.67673e-07	0.00137273	3.87047e-08	0.00025532	0.000117466	0.257608	Potra001246g10703	5'Flank	AT5G48380	Potri.010G178000	BIR1	PseudoChr10	Y
Potra001246	139021	9.58647e-08	0.000572613	1.3215e-08	0.0001069	7.78236e-05	0.198999	Potra001246g10703	5'Flank	AT5G48380	Potri.010G178000	BIR1	PseudoChr10	Y
Potra001246	139026	7.74303e-13	2.18811e-08	3.18846e-11	7.68165e-07	9.67425e-09	0.000134412	Potra001246g10703	5'Flank	AT5G48380	Potri.010G178000	BIR1	PseudoChr10	Y
Potra001246	139032	1.96185e-07	0.00108194	2.40758e-08	0.000169407	0.00020183	0.348731	Potra001246g10703	5'Flank	AT5G48380	Potri.010G178000	BIR1	PseudoChr10	Y
Potra001246	139055	1.44162e-08	0.000107403	6.01087e-09	5.40482e-05	5.53475e-05	0.158617	Potra001246g10703	5'Flank	AT5G48380	Potri.010G178000	BIR1	PseudoChr10	Y
Potra001246	139103	1.7455e-07	0.00097709	8.04866e-08	0.000488088	0.000161221	0.308694	Potra001246g10703	5'Flank	AT5G48380	Potri.010G178000	BIR1	PseudoChr10	Y
Potra001246	139122	9.58647e-08	0.000572613	9.33182e-09	8.01693e-05	7.78236e-05	0.198999	Potra001246g10703	5'Flank	AT5G48380	Potri.010G178000	BIR1	PseudoChr10	Y
Potra001246	139128	9.58647e-08	0.000572613	1.22272e-08	0.000100375	7.78236e-05	0.198999	Potra001246g10703	5'Flank	AT5G48380	Potri.010G178000	BIR1	PseudoChr10	Y
Potra001246	139131	9.58647e-08	0.000572613	1.18179e-08	9.77384e-05	7.78236e-05	0.198999	Potra001246g10703	5'Flank	AT5G48380	Potri.010G178000	BIR1	PseudoChr10	Y
Potra001246	139168	4.23846e-07	0.00197806	9.40345e-08	0.000557285	0.000494506	0.521644	Potra001246g10703	5'Flank	AT5G48380	Potri.010G178000	BIR1	PseudoChr10	Y
Potra001246	140331	5.18165e-09	4.08311e-05	4.15985e-09	3.99142e-05	2.11796e-05	0.0772327	Potra001246g10704	3'Flank	AT1G65560	Potri.010G177700	Unknown	PseudoChr10	Y
Potra001246	140417	8.00667e-08	0.00050012	2.11673e-08	0.000152663	9.4976e-05	0.225277	Potra001246g10704	3'Flank	AT1G65560	Potri.010G177700	Unknown	PseudoChr10	Y
Potra001246	140602	7.74303e-13	2.18811e-08	2.28542e-11	5.85614e-07	9.67425e-09	0.000134412	Potra001246g10704	3'Flank	AT1G65560	Potri.010G177700	Unknown	PseudoChr10	Y
Potra001246	140626	7.74303e-13	2.18811e-08	1.43997e-11	3.94031e-07	9.67425e-09	0.000134412	Potra001246g10704	3'Flank	AT1G65560	Potri.010G177700	Unknown	PseudoChr10	Y
Potra001246	140651	9.50997e-06	0.0214226	1.66422e-06	0.00629471	0.000939615	0.630951	Potra001246g10704	3'Flank	AT1G65560	Potri.010G177700	Unknown	PseudoChr10	Y
Potra001246	140733	7.74303e-13	2.18811e-08	2.96621e-11	7.26464e-07	9.67425e-09	0.000134412	Potra001246g10704	3'Flank	AT1G65560	Potri.010G177700	Unknown	PseudoChr10	Y
Potra001246	140734	7.74303e-13	2.18811e-08	2.38432e-11	6.07445e-07	9.67425e-09	0.000134412	Potra001246g10704	3'Flank	AT1G65560	Potri.010G177700	Unknown	PseudoChr10	Y
Potra001246	140926	1.7965e-11	2.99239e-07	1.38632e-10	2.70725e-06	2.69736e-08	0.0003308	Potra001246g10704	3'Flank	AT1G65560	Potri.010G177700	Unknown	PseudoChr10	Y
Potra001246	141076	1.01966e-07	0.000600307	7.63799e-09	6.65201e-05	3.16312e-05	0.103793	Potra001246g10704	3'Flank	AT1G65560	Potri.010G177700	Unknown	PseudoChr10	Y
Potra001246	141199	7.74303e-13	2.18811e-08	3.16233e-11	7.66032e-07	9.67425e-09	0.000134412	Potra001246g10704	3'Flank	AT1G65560	Potri.010G177700	Unknown	PseudoChr10	Y
Potra001246	141257	4.50025e-11	6.72997e-07	5.27083e-10	7.25629e-06	9.53506e-08	0.000910071	Potra001246g10704	3'Flank	AT1G65560	Potri.010G177700	Unknown	PseudoChr10	Y
Potra001246	141258	4.50025e-11	6.72997e-07	5.19459e-10	7.1736e-06	9.53506e-08	0.000910071	Potra001246g10704	3'Flank	AT1G65560	Potri.010G177700	Unknown	PseudoChr10	Y
Potra001246	141289	4.75361e-11	6.98146e-07	6.38103e-10	8.34416e-06	1.01336e-07	0.000952703	Potra001246g10704	3'Flank	AT1G65560	Potri.010G177700	Unknown	PseudoChr10	Y
Potra001246	141290	4.75361e-11	6.98146e-07	5.02143e-10	6.97796e-06	1.01336e-07	0.000952703	Potra001246g10704	3'Flank	AT1G65560	Potri.010G177700	Unknown	PseudoChr10	Y
Potra001246	141298	4.75361e-11	6.98146e-07	4.65648e-10	6.51163e-06	1.01336e-07	0.000952703	Potra001246g10704	3'Flank	AT1G65560	Potri.010G177700	Unknown	PseudoChr10	Y
Potra001246	141323	3.08775e-15	3.05059e-10	4.36878e-11	1.00867e-06	8.4787e-12	4.32853e-07	Potra001246g10704	3'Flank	AT1G65560	Potri.010G177700	Unknown	PseudoChr10	Y
Potra001246	141327	4.75361e-11	6.98146e-07	5.29726e-10	7.2701e-06	1.01336e-07	0.000952703	Potra001246g10704	3'Flank	AT1G65560	Potri.010G177700	Unknown	PseudoChr10	Y
Potra001246	141334	7.74303e-13	2.18811e-08	1.83384e-11	4.95688e-07	9.67425e-09	0.000134412	Potra001246g10704	3'Flank	AT1G65560	Potri.010G177700	Unknown	PseudoChr10	Y
Potra001246	141396	1.7455e-07	0.00097709	4.51947e-08	0.000292925	0.000161221	0.308694	Potra001246g10704	3'Flank	AT1G65560	Potri.010G177700	Unknown	PseudoChr10	Y
Potra001246	141422	1.7455e-07	0.00097709	9.06142e-08	0.00054282	0.000161221	0.308694	Potra001246g10704	3'Flank	AT1G65560	Potri.010G177700	Unknown	PseudoChr10	Y
Potra001246	141476	3.63888e-06	0.0103045	1.10715e-06	0.00460406	0.000246452	0.394041	Potra001246g10704	3'Flank	AT1G65560	Potri.010G177700	Unknown	PseudoChr10	Y
Potra001246	141622	1.45307e-06	0.0048172	4.60904e-07	0.00229053	0.000288697	0.424521	Potra001246g10704	3'UTR	AT1G65560	Potri.010G177700	Unknown	PseudoChr10	Y
Potra001246	141655	7.74303e-13	2.18811e-08	2.82169e-11	7.04167e-07	9.67425e-09	0.000134412	Potra001246g10704	3'UTR	AT1G65560	Potri.010G177700	Unknown	PseudoChr10	Y
Potra001246	142287	1.29729e-05	0.0270741	3.70904e-06	0.0115982	0.000950563	0.631726	Potra001246g10704	Missense_Mutation	AT1G65560	Potri.010G177700	Unknown	PseudoChr10	Y
Potra001246	142515	2.31505e-12	5.18366e-08	1.32841e-10	2.62891e-06	4.01154e-08	0.00044364	Potra001246g10704	Intron	AT1G65560	Potri.010G177700	Unknown	PseudoChr10	Y
Potra001246	142728	2.31505e-12	5.18366e-08	1.88951e-10	3.21095e-06	4.01154e-08	0.00044364	Potra001246g10704	Intron	AT1G65560	Potri.010G177700	Unknown	PseudoChr10	Y
Potra001246	142742	2.31505e-12	5.18366e-08	1.65584e-10	2.97395e-06	4.01154e-08	0.00044364	Potra001246g10704	Intron	AT1G65560	Potri.010G177700	Unknown	PseudoChr10	Y
Potra001246	143053	2.54397e-05	0.043965	2.70918e-05	0.048279	0.0017391	0.731364	Potra001246g10704	Intron	AT1G65560	Potri.010G177700	Unknown	PseudoChr10	Y
Potra001246	143054	2.54397e-05	0.043965	2.53921e-05	0.04635	0.0017391	0.731364	Potra001246g10704	Intron	AT1G65560	Potri.010G177700	Unknown	PseudoChr10	Y
Potra001246	143226	2.31505e-12	5.18366e-08	1.82783e-10	3.16509e-06	4.01154e-08	0.00044364	Potra001246g10704	Intron	AT1G65560	Potri.010G177700	Unknown	PseudoChr10	Y
Potra001246	143232	2.31505e-12	5.18366e-08	3.12816e-10	4.67565e-06	4.01154e-08	0.00044364	Potra001246g10704	Intron	AT1G65560	Potri.010G177700	Unknown	PseudoChr10	Y
Potra001246	143241	4.98491e-09	3.94325e-05	5.82331e-08	0.000365643	1.81603e-05	0.0689725	Potra001246g10704	Intron	AT1G65560	Potri.010G177700	Unknown	PseudoChr10	Y
Potra001246	143477	4.98491e-09	3.94325e-05	4.55087e-08	0.000294077	1.81603e-05	0.0689725	Potra001246g10704	Intron	AT1G65560	Potri.010G177700	Unknown	PseudoChr10	Y
Potra001246	143544	2.31505e-12	5.18366e-08	1.35983e-10	2.67913e-06	4.01154e-08	0.00044364	Potra001246g10704	Intron	AT1G65560	Potri.010G177700	Unknown	PseudoChr10	Y
Potra001246	143609	6.1752e-12	1.19793e-07	2.81892e-10	4.29418e-06	1.86711e-07	0.00162005	Potra001246g10704	Intron	AT1G65560	Potri.010G177700	Unknown	PseudoChr10	Y
Potra001246	143628	2.31505e-12	5.18366e-08	1.52843e-10	2.83492e-06	4.01154e-08	0.00044364	Potra001246g10704	Intron	AT1G65560	Potri.010G177700	Unknown	PseudoChr10	Y
Potra001246	143675	2.31505e-12	5.18366e-08	2.04218e-10	3.35291e-06	4.01154e-08	0.00044364	Potra001246g10704	Intron	AT1G65560	Potri.010G177700	Unknown	PseudoChr10	Y
Potra001246	143783	2.31505e-12	5.18366e-08	1.45509e-10	2.78031e-06	4.01154e-08	0.00044364	Potra001246g10704	Silent	AT1G65560	Potri.010G177700	Unknown	PseudoChr10	Y
Potra001246	143794	1.19663e-14	1.01729e-09	2.77135e-10	4.2657e-06	6.41079e-11	2.75944e-06	Potra001246g10704	Missense_Mutation	AT1G65560	Potri.010G177700	Unknown	PseudoChr10	Y
Potra001246	143888	7.31862e-06	0.0179896	9.07987e-06	0.0213757	0.00093698	0.630951	Potra001246g10704	Intron	AT1G65560	Potri.010G177700	Unknown	PseudoChr10	Y
Potra001246	143930	2.91396e-06	0.0086964	3.48312e-06	0.0110843	0.000778301	0.596695	Potra001246g10704	Intron	AT1G65560	Potri.010G177700	Unknown	PseudoChr10	Y
Potra001246	144070	1.19663e-14	1.01729e-09	2.81641e-10	4.29418e-06	6.41079e-11	2.75944e-06	Potra001246g10704	Silent	AT1G65560	Potri.010G177700	Unknown	PseudoChr10	Y
Potra001246	144218	2.31505e-12	5.18366e-08	1.97545e-10	3.31707e-06	4.01154e-08	0.00044364	Potra001246g10704	Intron	AT1G65560	Potri.010G177700	Unknown	PseudoChr10	Y
Potra001246	144263	1.5299e-11	2.6012e-07	6.66053e-10	8.58305e-06	1.45553e-07	0.00133691	Potra001246g10704	Intron	AT1G65560	Potri.010G177700	Unknown	PseudoChr10	Y
Potra001246	144382	2.31505e-12	5.18366e-08	1.62962e-10	2.97395e-06	4.01154e-08	0.00044364	Potra001246g10704	Intron	AT1G65560	Potri.010G177700	Unknown	PseudoChr10	Y
Potra001246	144503	2.31505e-12	5.18366e-08	1.64676e-10	2.97395e-06	4.01154e-08	0.00044364	Potra001246g10704	Intron	AT1G65560	Potri.010G177700	Unknown	PseudoChr10	Y
Potra001246	144768	4.98491e-09	3.94325e-05	4.51736e-08	0.000292925	1.81603e-05	0.0689725	Potra001246g10704	Intron	AT1G65560	Potri.010G177700	Unknown	PseudoChr10	Y
Potra001246	144839	2.31505e-12	5.18366e-08	1.66377e-10	2.97395e-06	4.01154e-08	0.00044364	Potra001246g10704	Intron	AT1G65560	Potri.010G177700	Unknown	PseudoChr10	Y
Potra001246	144840	2.31505e-12	5.18366e-08	1.40133e-10	2.71267e-06	4.01154e-08	0.00044364	Potra001246g10704	Intron	AT1G65560	Potri.010G177700	Unknown	PseudoChr10	Y
Potra001246	144862	4.98491e-09	3.94325e-05	4.5782e-08	0.000295413	1.81603e-05	0.0689725	Potra001246g10704	Splice_Site	AT1G65560	Potri.010G177700	Unknown	PseudoChr10	Y
Potra001246	144926	2.31505e-12	5.18366e-08	1.78346e-10	3.11258e-06	4.01154e-08	0.00044364	Potra001246g10704	Missense_Mutation	AT1G65560	Potri.010G177700	Unknown	PseudoChr10	Y
Potra001246	145227	4.98491e-09	3.94325e-05	4.16585e-08	0.000271973	1.81603e-05	0.0689725	Potra001246g10704	5'UTR	AT1G65560	Potri.010G177700	Unknown	PseudoChr10	Y
Potra001246	145285	4.98491e-09	3.94325e-05	5.57981e-08	0.00035235	1.81603e-05	0.0689725	Potra001246g10704	5'UTR	AT1G65560	Potri.010G177700	Unknown	PseudoChr10	Y
Potra001246	145385	2.31505e-12	5.18366e-08	2.42539e-10	3.83985e-06	4.01154e-08	0.00044364	Potra001246g10704	5'UTR	AT1G65560	Potri.010G177700	Unknown	PseudoChr10	Y
Potra001246	145387	4.98491e-09	3.94325e-05	6.12317e-08	0.000382305	1.81603e-05	0.0689725	Potra001246g10704	5'UTR	AT1G65560	Potri.010G177700	Unknown	PseudoChr10	Y
Potra001246	145446	2.31505e-12	5.18366e-08	1.6472e-10	2.97395e-06	4.01154e-08	0.00044364	Potra001246g10704	5'UTR	AT1G65560	Potri.010G177700	Unknown	PseudoChr10	Y
Potra001246	145702	2.31505e-12	5.18366e-08	1.46645e-10	2.78213e-06	4.01154e-08	0.00044364	Potra001246g10704	5'UTR	AT1G65560	Potri.010G177700	Unknown	PseudoChr10	Y
Potra001246	145766	2.31505e-12	5.18366e-08	1.91309e-10	3.23688e-06	4.01154e-08	0.00044364	Potra001246g10704	Missense_Mutation	AT1G65560	Potri.010G177700	Unknown	PseudoChr10	Y
Potra001246	145789	4.86564e-09	3.90163e-05	6.57647e-09	5.80738e-05	5.10233e-06	0.0248906	Potra001246g10704	Silent	AT1G65560	Potri.010G177700	Unknown	PseudoChr10	Y
Potra001246	145992	2.31505e-12	5.18366e-08	1.31309e-10	2.62199e-06	4.01154e-08	0.00044364	Potra001246g10704	5'UTR	AT1G65560	Potri.010G177700	Unknown	PseudoChr10	Y
Potra001246	146033	2.31505e-12	5.18366e-08	2.06337e-10	3.37519e-06	4.01154e-08	0.00044364	Potra001246g10704	5'UTR	AT1G65560	Potri.010G177700	Unknown	PseudoChr10	Y
Potra001246	146047	1.35677e-06	0.00454204	1.05701e-07	0.000616532	0.000179994	0.327092	Potra001246g10704	5'UTR	AT1G65560	Potri.010G177700	Unknown	PseudoChr10	Y
Potra001246	146077	8.67243e-09	6.62983e-05	1.17036e-08	9.69747e-05	8.15288e-06	0.0370164	Potra001246g10704	5'UTR	AT1G65560	Potri.010G177700	Unknown	PseudoChr10	Y
Potra001246	146078	2.31505e-12	5.18366e-08	1.45246e-10	2.78031e-06	4.01154e-08	0.00044364	Potra001246g10704	5'UTR	AT1G65560	Potri.010G177700	Unknown	PseudoChr10	Y
Potra001246	147150	1.94332e-06	0.0062454	2.73095e-07	0.0014481	0.000207058	0.354875	Potra001246g10704	5'Flank	AT1G65560	Potri.010G177700	Unknown	PseudoChr10	Y
Potra001246	147169	4.6333e-13	1.60269e-08	6.79944e-11	1.47752e-06	3.33113e-08	0.000396347	Potra001246g10704	5'Flank	AT1G65560	Potri.010G177700	Unknown	PseudoChr10	Y
Potra001246	147178	1.60613e-12	4.24595e-08	2.01849e-10	3.35291e-06	4.18396e-08	0.000455819	Potra001246g10704	5'Flank	AT1G65560	Potri.010G177700	Unknown	PseudoChr10	Y
Potra001246	147501	2.31505e-12	5.18366e-08	2.02975e-10	3.35291e-06	4.01154e-08	0.00044364	Potra001246g10704	5'Flank	AT1G65560	Potri.010G177700	Unknown	PseudoChr10	Y
Potra001246	147863	8.49549e-12	1.53911e-07	4.61648e-10	6.50354e-06	1.12656e-07	0.00104791	Potra001246g10704	5'Flank	AT1G65560	Potri.010G177700	Unknown	PseudoChr10	Y
Potra001246	147867	8.49549e-12	1.53911e-07	5.7051e-10	7.68704e-06	1.12656e-07	0.00104791	Potra001246g10704	5'Flank	AT1G65560	Potri.010G177700	Unknown	PseudoChr10	Y
Potra001246	147897	5.61454e-12	1.10967e-07	5.85645e-10	7.84328e-06	2.8811e-07	0.00236436	Potra001246g10704	5'Flank	AT1G65560	Potri.010G177700	Unknown	PseudoChr10	Y
Potra001246	148004	1.72589e-15	1.91134e-10	2.4548e-15	2.59095e-10	1.62503e-10	6.204e-06	Potra001246g10704	5'Flank	AT1G65560	Potri.010G177700	Unknown	PseudoChr10	Y
Potra001246	148054	2.87581e-08	0.00020317	8.26231e-08	0.000500359	5.57809e-05	0.159754	Potra001246g10704	5'Flank	AT1G65560	Potri.010G177700	Unknown	PseudoChr10	Y
Potra001246	148122	5.89557e-09	4.59268e-05	8.98517e-08	0.000539711	5.03198e-05	0.148572	Potra001246g10704	5'Flank	AT1G65560	Potri.010G177700	Unknown	PseudoChr10	Y
Potra001246	148222	1.15703e-06	0.00397736	1.54385e-07	0.000854406	6.37792e-05	0.174538	Potra001246g10704	5'Flank	AT1G65560	Potri.010G177700	Unknown	PseudoChr10	Y
Potra001246	148359	3.30698e-12	7.16962e-08	2.77784e-11	6.99658e-07	7.01397e-09	0.000104388	Unknown	IGR	Unknown	Unknown	Unknown	PseudoChr10	Y
Potra001246	148365	3.30698e-12	7.16962e-08	1.95821e-11	5.19797e-07	7.01397e-09	0.000104388	Unknown	IGR	Unknown	Unknown	Unknown	PseudoChr10	Y
Potra001246	148537	1.0243e-08	7.75809e-05	3.4842e-08	0.000232259	0.000225905	0.372028	Unknown	IGR	Unknown	Unknown	Unknown	PseudoChr10	Y
Potra001246	148903	2.31505e-12	5.18366e-08	1.65988e-10	2.97395e-06	4.01154e-08	0.00044364	Unknown	IGR	Unknown	Unknown	Unknown	PseudoChr10	Y
Potra001246	149583	4.19216e-17	1.32136e-11	1.19129e-15	1.87832e-10	1.89842e-11	8.96226e-07	Potra001246g30685	3'Flank	AT1G65570	Potri.T170900	Unknown	PseudoChr10	Y
Potra001246	150269	1.73853e-13	7.42055e-09	9.76274e-14	4.86265e-09	5.94367e-07	0.00416195	Potra001246g30685	3'Flank	AT1G65570	Potri.T170900	Unknown	PseudoChr10	Y
Potra001246	152547	1.29279e-15	1.47147e-10	4.918e-14	2.59537e-09	1.56381e-10	6.02267e-06	Potra001246g30685	Silent	AT1G65570	Potri.T170900	Unknown	PseudoChr10	Y
Potra001246	152568	1.42961e-18	1.46448e-12	1.44704e-15	2.00458e-10	2.29293e-12	1.43815e-07	Potra001246g30685	Silent	AT1G65570	Potri.T170900	Unknown	PseudoChr10	Y
Potra001246	152797	8.05293e-15	7.49942e-10	1.93676e-13	8.41721e-09	7.67745e-10	1.86667e-05	Potra001246g30685	5'Flank	AT1G65570	Potri.T170900	Unknown	PseudoChr10	Y
Potra001246	152837	1.42961e-18	1.46448e-12	9.24109e-16	1.63861e-10	2.29293e-12	1.43815e-07	Potra001246g30685	5'Flank	AT1G65570	Potri.T170900	Unknown	PseudoChr10	Y
Potra001246	152860	7.45401e-18	6.10867e-12	2.61975e-15	2.70074e-10	8.25568e-12	4.26426e-07	Potra001246g30685	5'Flank	AT1G65570	Potri.T170900	Unknown	PseudoChr10	Y
Potra001246	153280	1.22955e-13	6.99744e-09	1.39029e-09	1.5293e-05	1.0113e-09	2.33687e-05	Potra001246g30685	5'Flank	AT1G65570	Potri.T170900	Unknown	PseudoChr10	Y
Potra001246	153596	1.22865e-16	3.14656e-11	1.87307e-15	2.24411e-10	7.69548e-10	1.86667e-05	Potra001246g30685	5'Flank	AT1G65570	Potri.T170900	Unknown	PseudoChr10	Y
Potra001246	155378	1.74225e-14	1.32203e-09	1.03907e-09	1.20895e-05	4.57763e-10	1.25612e-05	Potra001246g10705	3'Flank	AT1G65580	Potri.010G177400	FRA3	PseudoChr10	Y
Potra001246	156624	1.21009e-18	1.46448e-12	1.43237e-16	1.40105e-10	2.73202e-14	3.50147e-09	Potra001246g10705	Intron	AT1G65580	Potri.010G177400	FRA3	PseudoChr10	Y
Potra001246	158619	2.2255e-15	2.27979e-10	2.05524e-14	1.28321e-09	1.62943e-11	7.77602e-07	Potra001246g10705	Missense_Mutation	AT1G65580	Potri.010G177400	FRA3	PseudoChr10	Y
Potra001246	160692	1.56822e-09	1.40611e-05	6.4532e-09	5.72132e-05	5.15166e-06	0.0251033	Potra001246g10705	Intron	AT1G65580	Potri.010G177400	FRA3	PseudoChr10	Y
Potra001246	160884	5.46711e-09	4.27517e-05	2.94079e-08	0.000199944	9.18308e-06	0.0404798	Potra001246g10705	Intron	AT1G65580	Potri.010G177400	FRA3	PseudoChr10	Y
Potra001246	166942	2.93444e-06	0.00874478	8.21361e-06	0.0200608	1.92309e-05	0.0721645	Potra001246g10706	3'Flank	AT1G65610	Potri.010G177300	ATGH9A2,KOR2	PseudoChr10	Y
Potra001246	171231	4.30692e-10	4.50202e-06	9.58121e-11	1.98472e-06	1.18941e-07	0.00109706	Potra001246g10706	Silent	AT1G65610	Potri.010G177300	ATGH9A2,KOR2	PseudoChr10	Y
Potra001246	171950	7.33517e-14	4.69631e-09	3.98114e-09	3.8702e-05	1.29848e-08	0.000176499	Potra001246g10706	5'Flank	AT1G65610	Potri.010G177300	ATGH9A2,KOR2	PseudoChr10	Y
Potra001246	172150	8.33877e-07	0.00303722	2.06641e-05	0.0401815	0.000128506	0.271707	Potra001246g10706	5'Flank	AT1G65610	Potri.010G177300	ATGH9A2,KOR2	PseudoChr10	Y
Potra001246	172709	1.01762e-06	0.00355176	1.10042e-05	0.024787	0.000123246	0.264114	Potra001246g10706	5'Flank	AT1G65610	Potri.010G177300	ATGH9A2,KOR2	PseudoChr10	Y
Potra001246	172721	5.18017e-07	0.00212003	1.84179e-06	0.0068725	6.74885e-05	0.181226	Potra001246g10706	5'Flank	AT1G65610	Potri.010G177300	ATGH9A2,KOR2	PseudoChr10	Y
Potra001246	173041	8.62621e-08	0.000531527	1.37771e-06	0.005437	2.93628e-05	0.0978862	Potra001246g10706	5'Flank	AT1G65610	Potri.010G177300	ATGH9A2,KOR2	PseudoChr10	Y
Potra001246	173325	5.60141e-07	0.00220551	7.44591e-06	0.018782	5.62447e-05	0.160664	Potra001246g10706	5'Flank	AT1G65610	Potri.010G177300	ATGH9A2,KOR2	PseudoChr10	Y
Potra001246	173635	1.91642e-07	0.00106261	2.09821e-06	0.00769334	8.54937e-05	0.207839	Potra001246g10707	5'Flank	AT5G16300	Potri.010G177200	Unknown	PseudoChr10	Y
Potra001246	173658	1.91642e-07	0.00106261	2.00522e-06	0.00739519	8.54937e-05	0.207839	Potra001246g10707	5'Flank	AT5G16300	Potri.010G177200	Unknown	PseudoChr10	Y
Potra001246	173665	1.91642e-07	0.00106261	2.31618e-06	0.00827355	8.54937e-05	0.207839	Potra001246g10707	5'Flank	AT5G16300	Potri.010G177200	Unknown	PseudoChr10	Y
Potra001246	173728	5.39575e-07	0.00213618	1.15975e-05	0.0258087	0.000223493	0.36986	Potra001246g10707	5'Flank	AT5G16300	Potri.010G177200	Unknown	PseudoChr10	Y
Potra001246	174227	8.62621e-08	0.000531527	1.67639e-06	0.00633532	2.93628e-05	0.0978862	Potra001246g10707	5'Flank	AT5G16300	Potri.010G177200	Unknown	PseudoChr10	Y
Potra001246	174280	8.62621e-08	0.000531527	1.1125e-06	0.00461762	2.93628e-05	0.0978862	Potra001246g10707	5'Flank	AT5G16300	Potri.010G177200	Unknown	PseudoChr10	Y
Potra001246	174410	7.86463e-08	0.000492751	1.03813e-06	0.00437094	1.80743e-05	0.0689725	Potra001246g10707	5'Flank	AT5G16300	Potri.010G177200	Unknown	PseudoChr10	Y
Potra001246	174459	8.62621e-08	0.000531527	1.43412e-06	0.00559261	2.93628e-05	0.0978862	Potra001246g10707	5'Flank	AT5G16300	Potri.010G177200	Unknown	PseudoChr10	Y
Potra001246	174471	3.11279e-07	0.00152206	1.41471e-06	0.0055461	2.85007e-05	0.0972888	Potra001246g10707	5'Flank	AT5G16300	Potri.010G177200	Unknown	PseudoChr10	Y
Potra001246	174509	8.62621e-08	0.000531527	1.6406e-06	0.00623984	2.93628e-05	0.0978862	Potra001246g10707	5'Flank	AT5G16300	Potri.010G177200	Unknown	PseudoChr10	Y
Potra001246	175078	8.62621e-08	0.000531527	1.31567e-06	0.00524958	2.93628e-05	0.0978862	Potra001246g10707	5'Flank	AT5G16300	Potri.010G177200	Unknown	PseudoChr10	Y
Potra001246	175227	1.64085e-07	0.000927382	2.44902e-06	0.008623	5.40746e-05	0.157435	Potra001246g10707	5'UTR	AT5G16300	Potri.010G177200	Unknown	PseudoChr10	Y
Potra001246	175319	2.91527e-08	0.000204591	1.58653e-06	0.00608389	1.95904e-05	0.0727545	Potra001246g10707	5'UTR	AT5G16300	Potri.010G177200	Unknown	PseudoChr10	Y
Potra001246	175345	2.67623e-08	0.000190053	6.51621e-08	0.000404565	1.09013e-05	0.0461985	Potra001246g10707	5'UTR	AT5G16300	Potri.010G177200	Unknown	PseudoChr10	Y
Potra001246	175774	2.30498e-07	0.0012314	2.22947e-06	0.00802851	3.85001e-05	0.119797	Potra001246g10707	5'UTR	AT5G16300	Potri.010G177200	Unknown	PseudoChr10	Y
Potra001246	176423	7.91474e-14	4.91382e-09	1.33093e-09	1.48239e-05	4.19309e-09	6.69438e-05	Potra001246g10707	Silent	AT5G16300	Potri.010G177200	Unknown	PseudoChr10	Y
Potra001246	176568	2.30498e-07	0.0012314	2.34972e-06	0.00836101	3.85001e-05	0.119797	Potra001246g10707	Missense_Mutation	AT5G16300	Potri.010G177200	Unknown	PseudoChr10	Y
Potra001246	176590	2.30498e-07	0.0012314	2.11154e-06	0.00770398	3.85001e-05	0.119797	Potra001246g10707	Missense_Mutation	AT5G16300	Potri.010G177200	Unknown	PseudoChr10	Y
Potra001246	177169	1.00134e-06	0.00350388	4.80919e-06	0.014044	0.000127007	0.270427	Potra001246g10707	Missense_Mutation	AT5G16300	Potri.010G177200	Unknown	PseudoChr10	Y
Potra001246	177509	2.30498e-07	0.0012314	2.59021e-06	0.00899862	3.85001e-05	0.119797	Potra001246g10707	Silent	AT5G16300	Potri.010G177200	Unknown	PseudoChr10	Y
Potra001246	177743	2.30498e-07	0.0012314	2.75196e-06	0.00940576	3.85001e-05	0.119797	Potra001246g10707	Silent	AT5G16300	Potri.010G177200	Unknown	PseudoChr10	Y
Potra001246	177869	4.30624e-07	0.0019938	3.65608e-06	0.0114782	7.11967e-05	0.187965	Potra001246g10707	Silent	AT5G16300	Potri.010G177200	Unknown	PseudoChr10	Y
Potra001246	177941	2.30498e-07	0.0012314	2.57034e-06	0.00895768	3.85001e-05	0.119797	Potra001246g10707	Silent	AT5G16300	Potri.010G177200	Unknown	PseudoChr10	Y
Potra001246	178051	4.23029e-07	0.0019765	4.19372e-06	0.0127332	0.000100594	0.234547	Potra001246g10707	Intron	AT5G16300	Potri.010G177200	Unknown	PseudoChr10	Y
Potra001246	178704	4.34883e-07	0.00201125	5.86296e-06	0.0162337	0.000109637	0.246344	Potra001246g10707	Intron	AT5G16300	Potri.010G177200	Unknown	PseudoChr10	Y
Potra001246	179006	7.91474e-14	4.91382e-09	1.20493e-09	1.35568e-05	4.19309e-09	6.69438e-05	Potra001246g10707	Missense_Mutation	AT5G16300	Potri.010G177200	Unknown	PseudoChr10	Y
Potra001246	179035	2.30498e-07	0.0012314	2.3494e-06	0.00836101	3.85001e-05	0.119797	Potra001246g10707	Missense_Mutation	AT5G16300	Potri.010G177200	Unknown	PseudoChr10	Y
Potra001246	179403	4.30624e-07	0.0019938	3.95815e-06	0.0121933	7.11967e-05	0.187965	Potra001246g10707	Intron	AT5G16300	Potri.010G177200	Unknown	PseudoChr10	Y
Potra001246	179639	2.30498e-07	0.0012314	2.51093e-06	0.00879209	3.85001e-05	0.119797	Potra001246g10707	Intron	AT5G16300	Potri.010G177200	Unknown	PseudoChr10	Y
Potra001246	180593	4.30624e-07	0.0019938	4.36412e-06	0.0130546	7.11967e-05	0.187965	Potra001246g10707	3'UTR	AT5G16300	Potri.010G177200	Unknown	PseudoChr10	Y
Potra001246	180758	4.30624e-07	0.0019938	4.16217e-06	0.0126983	7.11967e-05	0.187965	Potra001246g10707	3'UTR	AT5G16300	Potri.010G177200	Unknown	PseudoChr10	Y
Potra001246	181141	2.30498e-07	0.0012314	2.27907e-06	0.00816732	3.85001e-05	0.119797	Potra001246g10707	3'UTR	AT5G16300	Potri.010G177200	Unknown	PseudoChr10	Y
Potra001246	181277	7.4095e-07	0.00272785	1.11165e-05	0.0249639	0.000174744	0.323306	Potra001246g10707	3'UTR	AT5G16300	Potri.010G177200	Unknown	PseudoChr10	Y
Potra001246	181284	7.4095e-07	0.00272785	9.31238e-06	0.0218087	0.000174744	0.323306	Potra001246g10707	3'UTR	AT5G16300	Potri.010G177200	Unknown	PseudoChr10	Y
Potra001246	181468	4.30624e-07	0.0019938	3.79616e-06	0.0118059	7.11967e-05	0.187965	Potra001246g10707	3'UTR	AT5G16300	Potri.010G177200	Unknown	PseudoChr10	Y
Potra001246	181583	2.89508e-07	0.00144003	7.80038e-07	0.00345786	2.57148e-05	0.0891077	Potra001246g10707	3'UTR	AT5G16300	Potri.010G177200	Unknown	PseudoChr10	Y
Potra001246	181587	2.89508e-07	0.00144003	8.61008e-07	0.00374966	2.57148e-05	0.0891077	Potra001246g10707	3'UTR	AT5G16300	Potri.010G177200	Unknown	PseudoChr10	Y
Potra001246	181613	2.89508e-07	0.00144003	8.75442e-07	0.00379353	2.57148e-05	0.0891077	Potra001246g10707	3'UTR	AT5G16300	Potri.010G177200	Unknown	PseudoChr10	Y
Potra001246	181647	2.89508e-07	0.00144003	7.95408e-07	0.00350845	2.57148e-05	0.0891077	Potra001246g10707	3'UTR	AT5G16300	Potri.010G177200	Unknown	PseudoChr10	Y
Potra001246	181677	3.65763e-07	0.00172865	4.222e-07	0.00213651	2.32533e-05	0.0823834	Potra001246g10707	3'UTR	AT5G16300	Potri.010G177200	Unknown	PseudoChr10	Y
Potra001246	182047	1.24372e-07	0.000717778	9.98974e-07	0.00423769	2.24461e-05	0.0809768	Potra001246g10707	3'UTR	AT5G16300	Potri.010G177200	Unknown	PseudoChr10	Y
Potra001246	182056	1.28708e-06	0.00435141	7.53346e-07	0.00336064	3.11446e-05	0.102881	Potra001246g10707	3'UTR	AT5G16300	Potri.010G177200	Unknown	PseudoChr10	Y
Potra001246	182211	2.30498e-07	0.0012314	2.40906e-06	0.00850254	3.85001e-05	0.119797	Potra001246g10707	3'UTR	AT5G16300	Potri.010G177200	Unknown	PseudoChr10	Y
Potra001246	182255	1.02839e-07	0.000604574	1.63103e-06	0.00621157	1.78197e-05	0.0687491	Potra001246g10707	3'UTR	AT5G16300	Potri.010G177200	Unknown	PseudoChr10	Y
Potra001246	182408	4.30624e-07	0.0019938	3.52943e-06	0.0112076	7.11967e-05	0.187965	Potra001246g10707	3'UTR	AT5G16300	Potri.010G177200	Unknown	PseudoChr10	Y
Potra001246	182631	2.30498e-07	0.0012314	2.56064e-06	0.0089379	3.85001e-05	0.119797	Potra001246g10707	3'UTR	AT5G16300	Potri.010G177200	Unknown	PseudoChr10	Y
Potra001246	184426	1.84605e-13	7.7187e-09	2.22455e-10	3.56226e-06	6.30362e-08	0.00065273	Potra001246g10707	3'Flank	AT5G16300	Potri.010G177200	Unknown	PseudoChr10	Y
Potra001246	184604	2.7936e-14	1.97362e-09	2.79168e-09	2.83188e-05	1.34624e-09	2.85536e-05	Potra001246g10707	3'Flank	AT5G16300	Potri.010G177200	Unknown	PseudoChr10	Y
Potra001246	185204	2.88544e-11	4.58267e-07	2.62282e-07	0.00139745	2.5533e-06	0.013283	Potra001246g10707	3'Flank	AT5G16300	Potri.010G177200	Unknown	PseudoChr10	Y
Potra001246	185803	1.26615e-14	1.01729e-09	1.3953e-09	1.53101e-05	3.53652e-09	5.8372e-05	Unknown	IGR	Unknown	Unknown	Unknown	PseudoChr10	Y
Potra001246	185828	4.11028e-08	0.000275199	1.44645e-07	0.000805533	2.37399e-05	0.0836508	Unknown	IGR	Unknown	Unknown	Unknown	PseudoChr10	Y
Potra001246	186394	2.88544e-11	4.58267e-07	2.91553e-07	0.00153314	2.5533e-06	0.013283	Unknown	IGR	Unknown	Unknown	Unknown	PseudoChr10	Y
Potra001246	186481	2.72821e-09	2.3193e-05	9.01323e-06	0.0212737	0.00010639	0.242825	Unknown	IGR	Unknown	Unknown	Unknown	PseudoChr10	Y
Potra001246	186843	1.27295e-09	1.18816e-05	7.42237e-06	0.018782	7.72403e-05	0.19897	Unknown	IGR	Unknown	Unknown	Unknown	PseudoChr10	Y
Potra001246	186864	1.26615e-14	1.01729e-09	1.4288e-09	1.56005e-05	3.53652e-09	5.8372e-05	Unknown	IGR	Unknown	Unknown	Unknown	PseudoChr10	Y
Potra001246	186865	1.26615e-14	1.01729e-09	8.46401e-10	1.01681e-05	3.53652e-09	5.8372e-05	Unknown	IGR	Unknown	Unknown	Unknown	PseudoChr10	Y
Potra001246	187492	1.27295e-09	1.18816e-05	8.25493e-06	0.0200966	7.72403e-05	0.19897	Unknown	IGR	Unknown	Unknown	Unknown	PseudoChr10	Y
Potra001246	187650	1.27295e-09	1.18816e-05	9.02999e-06	0.0212737	7.72403e-05	0.19897	Unknown	IGR	Unknown	Unknown	Unknown	PseudoChr10	Y
Potra001246	187771	4.18955e-10	4.40179e-06	4.71012e-06	0.0138368	4.04193e-05	0.124358	Potra001246g10708	3'Flank	AT1G65620	Potri.010G177100	AS2	PseudoChr10	Y
Potra001246	187772	4.18955e-10	4.40179e-06	5.91137e-06	0.0163168	4.04193e-05	0.124358	Potra001246g10708	3'Flank	AT1G65620	Potri.010G177100	AS2	PseudoChr10	Y
Potra001246	188007	2.58072e-09	2.2325e-05	4.89799e-06	0.014247	7.22456e-06	0.0331443	Potra001246g10708	3'Flank	AT1G65620	Potri.010G177100	AS2	PseudoChr10	Y
Potra001246	188070	1.62029e-08	0.000119196	1.21188e-07	0.000689625	4.53233e-05	0.136015	Potra001246g10708	3'Flank	AT1G65620	Potri.010G177100	AS2	PseudoChr10	Y
Potra001246	188091	1.56677e-07	0.000888445	2.21061e-06	0.00798439	0.000365075	0.465797	Potra001246g10708	3'Flank	AT1G65620	Potri.010G177100	AS2	PseudoChr10	Y
Potra001246	188093	7.88455e-10	7.78494e-06	2.7186e-06	0.00931452	4.0954e-05	0.125651	Potra001246g10708	3'Flank	AT1G65620	Potri.010G177100	AS2	PseudoChr10	Y
Potra001246	188171	2.88544e-11	4.58267e-07	3.11759e-07	0.00162973	2.5533e-06	0.013283	Potra001246g10708	3'Flank	AT1G65620	Potri.010G177100	AS2	PseudoChr10	Y
Potra001246	188398	1.27295e-09	1.18816e-05	9.62777e-06	0.0223921	7.72403e-05	0.19897	Potra001246g10708	3'Flank	AT1G65620	Potri.010G177100	AS2	PseudoChr10	Y
Potra001246	188551	1.27295e-09	1.18816e-05	1.05669e-05	0.0240129	7.72403e-05	0.19897	Potra001246g10708	3'Flank	AT1G65620	Potri.010G177100	AS2	PseudoChr10	Y
Potra001246	188567	1.27295e-09	1.18816e-05	9.51524e-06	0.0222002	7.72403e-05	0.19897	Potra001246g10708	3'Flank	AT1G65620	Potri.010G177100	AS2	PseudoChr10	Y
Potra001246	190233	6.33329e-13	2.02743e-08	2.21977e-10	3.56226e-06	1.91392e-08	0.000246422	Potra001246g10708	3'UTR	AT1G65620	Potri.010G177100	AS2	PseudoChr10	Y
Potra001246	190949	1.71552e-09	1.52814e-05	1.18658e-07	0.000677837	1.18345e-05	0.0497213	Potra001246g10708	Intron	AT1G65620	Potri.010G177100	AS2	PseudoChr10	Y
Potra001246	190961	1.71552e-09	1.52814e-05	1.9809e-07	0.00107745	1.18345e-05	0.0497213	Potra001246g10708	Intron	AT1G65620	Potri.010G177100	AS2	PseudoChr10	Y
Potra001246	191329	9.03663e-08	0.000550197	2.56292e-05	0.0466391	0.000302186	0.43509	Potra001246g10708	3'UTR	AT1G65620	Potri.010G177100	AS2	PseudoChr10	Y
Potra001246	191645	8.52644e-12	1.53911e-07	1.84801e-12	6.06824e-08	6.45858e-08	0.000660982	Potra001246g10708	3'UTR	AT1G65620	Potri.010G177100	AS2	PseudoChr10	Y
Potra001246	191658	8.52644e-12	1.53911e-07	1.79763e-12	5.94686e-08	6.45858e-08	0.000660982	Potra001246g10708	3'UTR	AT1G65620	Potri.010G177100	AS2	PseudoChr10	Y
Potra001246	191670	8.52644e-12	1.53911e-07	1.74393e-12	5.81258e-08	6.45858e-08	0.000660982	Potra001246g10708	3'UTR	AT1G65620	Potri.010G177100	AS2	PseudoChr10	Y
Potra001246	191795	7.49647e-12	1.40262e-07	9.57195e-13	3.3676e-08	6.45858e-08	0.000660982	Potra001246g10708	Silent	AT1G65620	Potri.010G177100	AS2	PseudoChr10	Y
Potra001246	191864	7.49647e-12	1.40262e-07	1.56242e-12	5.28711e-08	6.45858e-08	0.000660982	Potra001246g10708	Silent	AT1G65620	Potri.010G177100	AS2	PseudoChr10	Y
Potra001246	192173	3.67451e-10	3.92098e-06	1.27458e-09	1.4268e-05	1.70609e-06	0.0100141	Potra001246g10708	Silent	AT1G65620	Potri.010G177100	AS2	PseudoChr10	Y
Potra001246	192182	5.90715e-10	6.02114e-06	7.47378e-10	9.17687e-06	8.74302e-07	0.00557934	Potra001246g10708	Silent	AT1G65620	Potri.010G177100	AS2	PseudoChr10	Y
Potra001246	192199	6.63974e-10	6.65204e-06	7.30166e-10	9.09207e-06	8.74302e-07	0.00557934	Potra001246g10708	Silent	AT1G65620	Potri.010G177100	AS2	PseudoChr10	Y
Potra001246	192732	2.08729e-12	5.18366e-08	1.5853e-12	5.32388e-08	5.68244e-08	0.000595429	Potra001246g10708	Intron	AT1G65620	Potri.010G177100	AS2	PseudoChr10	Y
Potra001246	193243	1.95432e-06	0.00625339	1.07046e-07	0.000622741	3.16988e-05	0.10386	Potra001246g10708	5'UTR	AT1G65620	Potri.010G177100	AS2	PseudoChr10	Y
Potra001246	193246	1.95432e-06	0.00625339	1.11199e-07	0.000643523	3.16988e-05	0.10386	Potra001246g10708	5'UTR	AT1G65620	Potri.010G177100	AS2	PseudoChr10	Y
Potra001246	193261	1.31791e-11	2.30779e-07	8.2823e-11	1.76514e-06	4.26195e-07	0.0030629	Potra001246g10708	5'UTR	AT1G65620	Potri.010G177100	AS2	PseudoChr10	Y
Potra001246	193437	1.41391e-05	0.0291136	3.94896e-06	0.012186	3.9162e-05	0.121426	Potra001246g10708	5'UTR	AT1G65620	Potri.010G177100	AS2	PseudoChr10	Y
Potra001246	194258	4.95244e-07	0.00212003	5.49444e-06	0.0155236	0.000161009	0.308694	Potra001246g10708	5'UTR	AT1G65620	Potri.010G177100	AS2	PseudoChr10	Y
Potra001246	194316	1.09937e-06	0.00379188	1.88175e-05	0.0376254	0.000316284	0.441441	Potra001246g10708	5'UTR	AT1G65620	Potri.010G177100	AS2	PseudoChr10	Y
Potra001309	60647	1.20825e-05	0.0255727	2.17435e-07	0.0011726	0.0108392	0.922367	Potra001309g11248	3'Flank	AT2G27980	Potri.004G217600	Unknown	PseudoChr04	N
Potra001309	61219	2.56107e-05	0.0442233	3.93805e-06	0.0121652	0.048444	0.969884	Potra001309g11248	3'Flank	AT2G27980	Potri.004G217600	Unknown	PseudoChr04	N
Potra001318	50569	6.6922e-06	0.0165791	2.82182e-05	0.0496477	0.00165011	0.728227	Potra001318g30741	3'Flank	AT4G32272	Potri.010G186100	Unknown	PseudoChr10	N
Potra001661	75968	1.06964e-06	0.00370493	5.96981e-08	0.000373696	0.00199898	0.761448	Unknown	IGR	Unknown	Unknown	Unknown	PseudoChr06	N
Potra001711	92558	1.30216e-06	0.00439009	8.92433e-06	0.0211443	0.00643415	0.887656	Unknown	IGR	Unknown	Unknown	Unknown	PseudoChr01	N
Potra001915	45672	2.00944e-07	0.00110373	2.7978e-05	0.0493729	0.000138817	0.285066	Unknown	IGR	Unknown	Unknown	Unknown	PseudoChr14	N
Potra001961	47110	2.76707e-05	0.0469688	2.04742e-05	0.0400004	0.000271018	0.409039	Potra001961g15489	5'UTR	AT1G14600	Potri.010G099600	Unknown	PseudoChr10	N
Potra002329	23685	2.52945e-05	0.0437626	6.00472e-07	0.00281678	5.60519e-05	0.160217	Potra002329g17813	Intron	AT1G17020	Potri.001G382400	ATSRG1,SRG1	PseudoChr01	N
Potra002764	10101	3.93935e-06	0.0110712	1.02413e-05	0.0234331	0.0109141	0.923754	Unknown	IGR	Unknown	Unknown	Unknown	PseudoChr01	N
Potra002864	717	0.00308529	0.414893	1.31175e-06	0.00524812	9.80961e-06	0.0428971	Potra002864g20182	5'UTR	AT5G06270	Potri.006G206000	Unknown	PseudoChr06	N
Potra003230	547	2.47406e-08	0.000177232	6.75701e-07	0.00309116	2.52611e-08	0.000313298	Potra003230g21074	3'Flank	AT3G56180	Potri.010G182300	Unknown	PseudoChr10	Y
Potra003230	672	3.02931e-05	0.0491402	1.84363e-05	0.0372092	4.69085e-05	0.140102	Potra003230g21074	3'Flank	AT3G56180	Potri.010G182300	Unknown	PseudoChr10	Y
Potra003230	1086	4.33836e-06	0.0120439	1.55307e-05	0.032567	2.1608e-07	0.00184212	Potra003230g21074	3'Flank	AT3G56180	Potri.010G182300	Unknown	PseudoChr10	Y
Potra003230	2812	6.33439e-06	0.0161516	3.35774e-06	0.0108254	1.50277e-05	0.0605305	Potra003230g21075	5'Flank	AT2G38450	Potri.010G182400	Unknown	PseudoChr10	Y
Potra003230	3392	1.99756e-05	0.0368203	1.27517e-05	0.0277777	0.000160174	0.308362	Potra003230g21075	5'Flank	AT2G38450	Potri.010G182400	Unknown	PseudoChr10	Y
Potra003230	5143	9.49529e-09	7.21849e-05	1.56755e-08	0.000122315	5.31925e-10	1.41539e-05	Potra003230g21075	Intron	AT2G38450	Potri.010G182400	Unknown	PseudoChr10	Y
Potra003230	5145	9.49529e-09	7.21849e-05	2.063e-08	0.000149675	5.31925e-10	1.41539e-05	Potra003230g21075	Intron	AT2G38450	Potri.010G182400	Unknown	PseudoChr10	Y
Potra003230	6243	6.81603e-08	0.00042968	2.28964e-07	0.00123028	1.47361e-08	0.000197854	Potra003230g21075	Intron	AT2G38450	Potri.010G182400	Unknown	PseudoChr10	Y
Potra003230	8840	3.24298e-09	2.7122e-05	3.45504e-07	0.001783	3.21161e-10	9.99867e-06	Potra003230g21075	3'UTR	AT2G38450	Potri.010G182400	Unknown	PseudoChr10	Y
Potra003230	9031	3.24298e-09	2.7122e-05	2.92259e-07	0.00153503	3.21161e-10	9.99867e-06	Potra003230g21075	3'UTR	AT2G38450	Potri.010G182400	Unknown	PseudoChr10	Y
Potra003230	9784	2.82781e-05	0.0476445	4.65764e-06	0.0137426	4.97213e-05	0.147003	Potra003230g21076	3'UTR	AT2G40410	Potri.010G182500	Unknown	PseudoChr10	Y
Potra003230	9851	1.57501e-05	0.0314356	4.72224e-06	0.0138632	1.63288e-05	0.0636688	Potra003230g21076	3'UTR	AT2G40410	Potri.010G182500	Unknown	PseudoChr10	Y
Potra003230	12661	1.19941e-10	1.62989e-06	2.13969e-10	3.48718e-06	1.05472e-09	2.39933e-05	Potra003230g21076	5'Flank	AT2G40410	Potri.010G182500	Unknown	PseudoChr10	Y
Potra003230	12663	8.65735e-10	8.48663e-06	3.44399e-11	8.16416e-07	3.29775e-09	5.54737e-05	Potra003230g21076	5'Flank	AT2G40410	Potri.010G182500	Unknown	PseudoChr10	Y
Potra003684	20296	2.76862e-05	0.0469757	2.00429e-05	0.0393849	0.000761192	0.593918	Potra003684g22433	3'UTR	AT3G12810	Potri.001G207700	chr13,PIE1,SRCAP	PseudoChr01	N
Potra003735	33556	2.82026e-05	0.0475761	2.16264e-06	0.00786451	0.00557519	0.876927	Unknown	IGR	Unknown	Unknown	Unknown	PseudoChr06	N
Potra003735	33694	2.82026e-05	0.0475761	1.95072e-06	0.00722423	0.00557519	0.876927	Unknown	IGR	Unknown	Unknown	Unknown	PseudoChr06	N
Potra003735	34189	1.56522e-05	0.031315	2.8449e-06	0.00964075	0.00721418	0.900976	Unknown	IGR	Unknown	Unknown	Unknown	PseudoChr06	N
Potra003735	34212	1.56522e-05	0.031315	2.97796e-06	0.00993309	0.00721418	0.900976	Unknown	IGR	Unknown	Unknown	Unknown	PseudoChr06	N
Potra003735	34219	1.56522e-05	0.031315	2.94078e-06	0.00986104	0.00721418	0.900976	Unknown	IGR	Unknown	Unknown	Unknown	PseudoChr06	N
Potra003735	34232	1.56522e-05	0.031315	2.88945e-06	0.00974789	0.00721418	0.900976	Unknown	IGR	Unknown	Unknown	Unknown	PseudoChr06	N
Potra003735	34474	1.86289e-05	0.0355866	1.10509e-06	0.00459981	0.000442683	0.504564	Unknown	IGR	Unknown	Unknown	Unknown	PseudoChr06	N
Potra003974	8230	2.82665e-05	0.0476445	2.58171e-05	0.0468462	0.00562727	0.876927	Unknown	IGR	Unknown	Unknown	Unknown	PseudoChr06	N
Potra004002	9401	1.55081e-07	0.000882576	1.41189e-08	0.000112975	1.5329e-08	0.000203327	Unknown	IGR	Unknown	Unknown	Unknown	PseudoChr10	Y
Potra004002	10002	3.25796e-06	0.00934202	2.81552e-08	0.000192448	2.58728e-07	0.0021499	Unknown	IGR	Unknown	Unknown	Unknown	PseudoChr10	Y
Potra004002	10124	3.3539e-06	0.00957691	4.53179e-08	0.000293272	3.69467e-07	0.00290454	Unknown	IGR	Unknown	Unknown	Unknown	PseudoChr10	Y
Potra004002	10867	0.000169629	0.147113	8.23054e-06	0.02008	3.33414e-07	0.00269088	Unknown	IGR	Unknown	Unknown	Unknown	PseudoChr10	Y
Potra004002	10976	2.57795e-05	0.0443651	2.78314e-07	0.00146875	1.88968e-07	0.0016364	Unknown	IGR	Unknown	Unknown	Unknown	PseudoChr10	Y
Potra004002	11410	1.79395e-06	0.00583688	2.06094e-05	0.0401406	6.32048e-07	0.00439079	Unknown	IGR	Unknown	Unknown	Unknown	PseudoChr10	Y
Potra004002	11535	9.2183e-06	0.0208469	0.000107042	0.113927	1.07065e-05	0.0455049	Unknown	IGR	Unknown	Unknown	Unknown	PseudoChr10	Y
Potra004002	11539	1.48546e-08	0.000110268	3.87651e-07	0.00198893	1.43733e-09	2.97666e-05	Unknown	IGR	Unknown	Unknown	Unknown	PseudoChr10	Y
Potra004002	11935	1.48546e-08	0.000110268	2.73035e-07	0.0014481	1.43733e-09	2.97666e-05	Unknown	IGR	Unknown	Unknown	Unknown	PseudoChr10	Y
Potra004002	12195	5.06453e-09	3.99851e-05	1.85978e-07	0.00101406	6.19503e-10	1.62868e-05	Unknown	IGR	Unknown	Unknown	Unknown	PseudoChr10	Y
Potra004002	12295	7.28178e-07	0.00268565	1.9665e-07	0.00107093	1.52055e-08	0.0002023	Unknown	IGR	Unknown	Unknown	Unknown	PseudoChr10	Y
Potra004002	12305	1.56763e-07	0.000888445	1.18431e-07	0.000677416	1.86032e-09	3.61401e-05	Unknown	IGR	Unknown	Unknown	Unknown	PseudoChr10	Y
Potra004002	12337	2.30531e-08	0.000166014	1.85371e-07	0.00101199	6.19002e-10	1.62868e-05	Unknown	IGR	Unknown	Unknown	Unknown	PseudoChr10	Y
Potra004002	12508	4.38413e-08	0.000288815	2.00403e-08	0.000146596	1.29015e-09	2.74969e-05	Unknown	IGR	Unknown	Unknown	Unknown	PseudoChr10	Y
Potra004002	12628	8.93216e-08	0.000545457	4.03785e-08	0.000264725	1.32003e-08	0.000178875	Unknown	IGR	Unknown	Unknown	Unknown	PseudoChr10	Y
Potra004002	12673	1.31793e-05	0.0273989	1.22766e-06	0.00498365	2.18295e-06	0.0123507	Unknown	IGR	Unknown	Unknown	Unknown	PseudoChr10	Y
Potra004002	12706	3.34139e-07	0.00159933	4.52407e-09	4.267e-05	2.3837e-08	0.000297315	Unknown	IGR	Unknown	Unknown	Unknown	PseudoChr10	Y
Potra004002	12852	1.55134e-05	0.0311349	2.36993e-07	0.00126728	7.54876e-07	0.00504984	Unknown	IGR	Unknown	Unknown	Unknown	PseudoChr10	Y
Potra004002	13175	2.38713e-05	0.0421977	7.24703e-07	0.0032648	4.6337e-06	0.0227308	Unknown	IGR	Unknown	Unknown	Unknown	PseudoChr10	Y
Potra004002	13246	1.27889e-06	0.00433569	4.78392e-07	0.00236947	8.20519e-09	0.000120827	Potra004002g24096	3'Flank	AT3G10980	Potri.010G182100	Unknown	PseudoChr10	Y
Potra004002	13307	6.19034e-05	0.0816709	1.48298e-06	0.00575386	5.45339e-06	0.0263688	Potra004002g24096	3'Flank	AT3G10980	Potri.010G182100	Unknown	PseudoChr10	Y
Potra004002	13321	6.19034e-05	0.0816709	1.13793e-06	0.00470118	5.45339e-06	0.0263688	Potra004002g24096	3'Flank	AT3G10980	Potri.010G182100	Unknown	PseudoChr10	Y
Potra004002	13367	1.16212e-05	0.0247113	4.10782e-07	0.00208588	2.39563e-06	0.0127181	Potra004002g24096	3'Flank	AT3G10980	Potri.010G182100	Unknown	PseudoChr10	Y
Potra004002	13368	1.16212e-05	0.0247113	3.38924e-07	0.00175517	2.39563e-06	0.0127181	Potra004002g24096	3'Flank	AT3G10980	Potri.010G182100	Unknown	PseudoChr10	Y
Potra004002	13373	8.23079e-07	0.00300323	4.94595e-07	0.00242656	4.17363e-09	6.69438e-05	Potra004002g24096	3'Flank	AT3G10980	Potri.010G182100	Unknown	PseudoChr10	Y
Potra004002	13558	8.23079e-07	0.00300323	5.49267e-07	0.00262378	4.17363e-09	6.69438e-05	Potra004002g24096	3'Flank	AT3G10980	Potri.010G182100	Unknown	PseudoChr10	Y
Potra004002	14153	4.756e-05	0.0679974	9.02189e-06	0.0212737	9.39788e-06	0.0413437	Potra004002g24096	3'Flank	AT3G10980	Potri.010G182100	Unknown	PseudoChr10	Y
Potra004002	14685	2.46074e-05	0.0428702	4.78014e-06	0.013973	4.71962e-06	0.0231264	Potra004002g24096	3'Flank	AT3G10980	Potri.010G182100	Unknown	PseudoChr10	Y
Potra004002	14710	3.60692e-07	0.00170665	1.14146e-07	0.000657145	7.78625e-10	1.87831e-05	Potra004002g24096	3'Flank	AT3G10980	Potri.010G182100	Unknown	PseudoChr10	Y
Potra004002	15418	6.52149e-06	0.0163527	2.11039e-06	0.00770398	2.92489e-06	0.0149844	Potra004002g24096	Missense_Mutation	AT3G10980	Potri.010G182100	Unknown	PseudoChr10	Y
Potra004002	17566	2.44943e-05	0.0427186	5.11245e-06	0.0146877	2.22581e-06	0.0124319	Potra004002g24097	Intron	AT2G38500	Potri.010G182000	Unknown	PseudoChr10	Y
Potra004002	17588	2.44943e-05	0.0427186	3.95657e-06	0.0121933	2.22581e-06	0.0124319	Potra004002g24097	Intron	AT2G38500	Potri.010G182000	Unknown	PseudoChr10	Y
Potra004002	17646	2.44943e-05	0.0427186	4.96741e-06	0.0143754	2.22581e-06	0.0124319	Potra004002g24097	Intron	AT2G38500	Potri.010G182000	Unknown	PseudoChr10	Y
Potra004002	17838	5.85761e-05	0.0790058	3.92971e-07	0.00200925	3.5907e-06	0.0180376	Potra004002g24097	Missense_Mutation	AT2G38500	Potri.010G182000	Unknown	PseudoChr10	Y
Potra004002	17842	5.85761e-05	0.0790058	4.50553e-07	0.00225285	3.5907e-06	0.0180376	Potra004002g24097	Silent	AT2G38500	Potri.010G182000	Unknown	PseudoChr10	Y
Potra004002	17843	2.47575e-07	0.00127765	1.24306e-07	0.000705558	1.69292e-09	3.36322e-05	Potra004002g24097	Missense_Mutation	AT2G38500	Potri.010G182000	Unknown	PseudoChr10	Y
Potra004002	17930	6.735e-05	0.0853498	1.24105e-06	0.00502419	2.64788e-06	0.0136653	Potra004002g24097	Missense_Mutation	AT2G38500	Potri.010G182000	Unknown	PseudoChr10	Y
Potra004002	18224	9.65235e-05	0.106953	4.53062e-07	0.00226171	1.1082e-06	0.00691121	Potra004002g24098	3'Flank	AT3G56190	Potri.010G181900	ALPHA-SNAP2,ASNAP	PseudoChr10	Y
Potra004002	18246	8.01796e-05	0.0953954	1.09347e-06	0.00456862	4.14595e-06	0.0204754	Potra004002g24098	3'Flank	AT3G56190	Potri.010G181900	ALPHA-SNAP2,ASNAP	PseudoChr10	Y
Potra004002	18287	9.32618e-08	0.000565306	5.425e-09	4.93813e-05	3.94985e-10	1.09067e-05	Potra004002g24098	3'Flank	AT3G56190	Potri.010G181900	ALPHA-SNAP2,ASNAP	PseudoChr10	Y
Potra004002	18798	4.18602e-05	0.0621693	8.59614e-07	0.00374966	2.02691e-08	0.00025572	Potra004002g24098	3'UTR	AT3G56190	Potri.010G181900	ALPHA-SNAP2,ASNAP	PseudoChr10	Y
Potra004002	18924	5.68501e-05	0.0772884	5.13903e-07	0.00249245	1.22795e-06	0.00752302	Potra004002g24098	3'UTR	AT3G56190	Potri.010G181900	ALPHA-SNAP2,ASNAP	PseudoChr10	Y
Potra004002	18946	4.24346e-05	0.0629768	3.37618e-07	0.00175045	7.14856e-07	0.00491934	Potra004002g24098	3'UTR	AT3G56190	Potri.010G181900	ALPHA-SNAP2,ASNAP	PseudoChr10	Y
Potra004002	18983	4.25772e-05	0.0631427	5.394e-07	0.002585	2.04786e-06	0.0116013	Potra004002g24098	3'UTR	AT3G56190	Potri.010G181900	ALPHA-SNAP2,ASNAP	PseudoChr10	Y
Potra004002	19004	4.25772e-05	0.0631427	4.20585e-07	0.00213077	2.04786e-06	0.0116013	Potra004002g24098	3'UTR	AT3G56190	Potri.010G181900	ALPHA-SNAP2,ASNAP	PseudoChr10	Y
Potra004002	19318	1.04013e-05	0.0227065	2.13177e-06	0.00777136	4.14257e-08	0.000452432	Potra004002g24098	3'UTR	AT3G56190	Potri.010G181900	ALPHA-SNAP2,ASNAP	PseudoChr10	Y
Potra004002	19354	8.08973e-08	0.00050454	2.22379e-07	0.0011978	1.19767e-09	2.66919e-05	Potra004002g24098	Missense_Mutation	AT3G56190	Potri.010G181900	ALPHA-SNAP2,ASNAP	PseudoChr10	Y
Potra004002	19835	6.02839e-06	0.0155613	4.26285e-06	0.0128766	1.54126e-07	0.00137258	Potra004002g24098	Silent	AT3G56190	Potri.010G181900	ALPHA-SNAP2,ASNAP	PseudoChr10	Y
Potra004002	20050	3.48099e-06	0.00991218	1.32354e-06	0.00527149	9.3981e-08	0.000904868	Potra004002g24098	3'UTR	AT3G56190	Potri.010G181900	ALPHA-SNAP2,ASNAP	PseudoChr10	Y
Potra004002	21206	6.02839e-06	0.0155613	5.40026e-06	0.0153455	1.54126e-07	0.00137258	Potra004002g24098	Intron	AT3G56190	Potri.010G181900	ALPHA-SNAP2,ASNAP	PseudoChr10	Y
Potra004002	21321	6.02839e-06	0.0155613	3.47848e-06	0.0110775	1.54126e-07	0.00137258	Potra004002g24098	Intron	AT3G56190	Potri.010G181900	ALPHA-SNAP2,ASNAP	PseudoChr10	Y
Potra004002	21510	6.02839e-06	0.0155613	3.44958e-06	0.0110171	1.54126e-07	0.00137258	Potra004002g24098	Intron	AT3G56190	Potri.010G181900	ALPHA-SNAP2,ASNAP	PseudoChr10	Y
Potra004002	21697	6.02839e-06	0.0155613	4.30678e-06	0.012954	1.54126e-07	0.00137258	Potra004002g24098	Intron	AT3G56190	Potri.010G181900	ALPHA-SNAP2,ASNAP	PseudoChr10	Y
Potra004002	22757	6.02839e-06	0.0155613	4.38262e-06	0.0130828	1.54126e-07	0.00137258	Potra004002g24098	5'Flank	AT3G56190	Potri.010G181900	ALPHA-SNAP2,ASNAP	PseudoChr10	Y
Potra004002	22817	1.02623e-05	0.0224629	3.3147e-06	0.0107333	8.15558e-08	0.000797802	Potra004002g24098	5'Flank	AT3G56190	Potri.010G181900	ALPHA-SNAP2,ASNAP	PseudoChr10	Y
Potra004002	23093	6.02839e-06	0.0155613	4.26652e-06	0.0128766	1.54126e-07	0.00137258	Potra004002g24098	5'Flank	AT3G56190	Potri.010G181900	ALPHA-SNAP2,ASNAP	PseudoChr10	Y
Potra004002	23690	6.02839e-06	0.0155613	3.54618e-06	0.0112286	1.54126e-07	0.00137258	Potra004002g24098	5'Flank	AT3G56190	Potri.010G181900	ALPHA-SNAP2,ASNAP	PseudoChr10	Y
Potra004002	23993	5.97891e-06	0.015559	1.48359e-06	0.00575386	4.87964e-08	0.000514996	Potra004002g24098	5'Flank	AT3G56190	Potri.010G181900	ALPHA-SNAP2,ASNAP	PseudoChr10	Y
Potra004002	24157	5.97891e-06	0.015559	1.33663e-06	0.00531409	4.87964e-08	0.000514996	Potra004002g24098	5'Flank	AT3G56190	Potri.010G181900	ALPHA-SNAP2,ASNAP	PseudoChr10	Y
Potra004002	24196	8.78018e-06	0.0201216	1.99227e-06	0.00737194	2.45659e-07	0.00206225	Potra004002g24098	5'Flank	AT3G56190	Potri.010G181900	ALPHA-SNAP2,ASNAP	PseudoChr10	Y
Potra004002	24213	8.9062e-06	0.0203082	2.59424e-06	0.00900555	4.60857e-08	0.000492305	Potra004002g24098	5'Flank	AT3G56190	Potri.010G181900	ALPHA-SNAP2,ASNAP	PseudoChr10	Y
Potra004002	24265	5.97891e-06	0.015559	1.37543e-06	0.00543421	4.87964e-08	0.000514996	Potra004002g24098	5'Flank	AT3G56190	Potri.010G181900	ALPHA-SNAP2,ASNAP	PseudoChr10	Y
Potra004002	24271	1.41731e-06	0.00472928	7.72187e-07	0.00342991	2.00457e-07	0.00172568	Potra004002g24098	5'Flank	AT3G56190	Potri.010G181900	ALPHA-SNAP2,ASNAP	PseudoChr10	Y
Potra004002	24289	1.04013e-05	0.0227065	3.03766e-06	0.0100445	4.14257e-08	0.000452432	Potra004002g24098	5'Flank	AT3G56190	Potri.010G181900	ALPHA-SNAP2,ASNAP	PseudoChr10	Y
Potra004002	24315	5.97891e-06	0.015559	1.3143e-06	0.00524885	4.87964e-08	0.000514996	Potra004002g24098	5'Flank	AT3G56190	Potri.010G181900	ALPHA-SNAP2,ASNAP	PseudoChr10	Y
Potra004002	24373	2.16948e-05	0.0391612	4.75471e-06	0.01394	9.5233e-07	0.00600742	Potra004002g24098	5'Flank	AT3G56190	Potri.010G181900	ALPHA-SNAP2,ASNAP	PseudoChr10	Y
Potra004002	24423	2.90393e-05	0.0483067	1.21919e-05	0.0268619	1.53716e-06	0.00916958	Potra004002g24098	5'Flank	AT3G56190	Potri.010G181900	ALPHA-SNAP2,ASNAP	PseudoChr10	Y
Potra004002	24525	2.28955e-05	0.0406129	3.20671e-06	0.0104523	2.60628e-07	0.00215901	Potra004002g24099	5'Flank	AT3G56200	Potri.010G181800	Unknown	PseudoChr10	Y
Potra004002	24551	8.9062e-06	0.0203082	1.77259e-06	0.00664786	4.60857e-08	0.000492305	Potra004002g24099	5'Flank	AT3G56200	Potri.010G181800	Unknown	PseudoChr10	Y
Potra004002	24667	2.17445e-05	0.0392336	4.58269e-06	0.0135703	3.62018e-07	0.00290424	Potra004002g24099	5'Flank	AT3G56200	Potri.010G181800	Unknown	PseudoChr10	Y
Potra004002	24728	6.02839e-06	0.0155613	3.71003e-06	0.0115982	1.54126e-07	0.00137258	Potra004002g24099	5'Flank	AT3G56200	Potri.010G181800	Unknown	PseudoChr10	Y
Potra004002	24964	6.02839e-06	0.0155613	3.31891e-06	0.0107391	1.54126e-07	0.00137258	Potra004002g24099	5'Flank	AT3G56200	Potri.010G181800	Unknown	PseudoChr10	Y
Potra004002	25044	1.01544e-05	0.0223342	8.20863e-07	0.00359924	2.52226e-07	0.00211005	Potra004002g24099	5'Flank	AT3G56200	Potri.010G181800	Unknown	PseudoChr10	Y
Potra004002	25148	1.3365e-05	0.0277426	6.67306e-06	0.0176289	5.54758e-06	0.0267653	Potra004002g24099	5'Flank	AT3G56200	Potri.010G181800	Unknown	PseudoChr10	Y
Potra004002	26784	4.50474e-05	0.0656282	5.01103e-06	0.0144547	1.66061e-06	0.00978634	Potra004002g24099	Silent	AT3G56200	Potri.010G181800	Unknown	PseudoChr10	Y
Potra004002	26793	1.04013e-05	0.0227065	2.63377e-06	0.00912135	4.14257e-08	0.000452432	Potra004002g24099	Silent	AT3G56200	Potri.010G181800	Unknown	PseudoChr10	Y
Potra004002	27104	9.42102e-05	0.105469	1.718e-06	0.0064705	2.62764e-06	0.0135884	Potra004002g24099	Silent	AT3G56200	Potri.010G181800	Unknown	PseudoChr10	Y
Potra004002	27341	0.000182346	0.152516	3.09234e-06	0.0101371	6.75541e-06	0.0318575	Potra004002g24099	5'UTR	AT3G56200	Potri.010G181800	Unknown	PseudoChr10	Y
Potra004002	28203	3.41972e-08	0.000234716	1.51962e-10	2.83492e-06	1.64658e-09	3.32006e-05	Potra004002g24099	5'UTR	AT3G56200	Potri.010G181800	Unknown	PseudoChr10	Y
Potra004002	28273	8.52811e-05	0.0991334	1.24315e-05	0.0272328	8.83827e-06	0.039117	Potra004002g24099	5'UTR	AT3G56200	Potri.010G181800	Unknown	PseudoChr10	Y
Potra004002	33376	4.70989e-08	0.000308292	4.96309e-10	6.91856e-06	1.16973e-07	0.00108282	Potra004002g24100	5'Flank	AT3G26840	Potri.010G181700	Unknown	PseudoChr10	Y
Potra004002	33587	7.61756e-06	0.0186127	1.75607e-09	1.8668e-05	1.4267e-06	0.00855722	Potra004002g24100	5'Flank	AT3G26840	Potri.010G181700	Unknown	PseudoChr10	Y
Potra004002	33646	7.61756e-06	0.0186127	2.32251e-09	2.39989e-05	1.4267e-06	0.00855722	Potra004002g24100	5'Flank	AT3G26840	Potri.010G181700	Unknown	PseudoChr10	Y
Potra004002	33671	7.61756e-06	0.0186127	2.93469e-09	2.95665e-05	1.4267e-06	0.00855722	Potra004002g24100	5'Flank	AT3G26840	Potri.010G181700	Unknown	PseudoChr10	Y
Potra004002	33729	7.61756e-06	0.0186127	2.59833e-09	2.6601e-05	1.4267e-06	0.00855722	Potra004002g24100	5'Flank	AT3G26840	Potri.010G181700	Unknown	PseudoChr10	Y
Potra004002	33732	2.94271e-07	0.00145803	5.04562e-11	1.14117e-06	4.21091e-08	0.000457619	Potra004002g24100	5'Flank	AT3G26840	Potri.010G181700	Unknown	PseudoChr10	Y
Potra004002	33948	2.70406e-06	0.00819532	8.63829e-10	1.02662e-05	6.12593e-07	0.00426915	Potra004002g24100	5'Flank	AT3G26840	Potri.010G181700	Unknown	PseudoChr10	Y
Potra004002	33957	2.70406e-06	0.00819532	6.91027e-10	8.72728e-06	6.12593e-07	0.00426915	Potra004002g24100	5'Flank	AT3G26840	Potri.010G181700	Unknown	PseudoChr10	Y
Potra004002	35250	6.17533e-07	0.00230244	2.99799e-07	0.00157277	6.63766e-07	0.00457494	Potra004002g24101	3'Flank	AT3G03300	Potri.010G181400	ATDCL2,DCL2	PseudoChr10	Y
Potra004002	35696	1.58626e-05	0.0316448	3.58138e-08	0.000238021	2.56191e-07	0.00213562	Potra004002g24101	3'Flank	AT3G03300	Potri.010G181400	ATDCL2,DCL2	PseudoChr10	Y
Potra004002	36359	2.86596e-10	3.22623e-06	4.93068e-09	4.58226e-05	7.07442e-12	3.69761e-07	Potra004002g24101	3'Flank	AT3G03300	Potri.010G181400	ATDCL2,DCL2	PseudoChr10	Y
Potra004002	36593	6.76913e-07	0.00250108	1.58054e-07	0.000868206	9.16105e-09	0.000133183	Potra004002g24101	3'UTR	AT3G03300	Potri.010G181400	ATDCL2,DCL2	PseudoChr10	Y
Potra004002	36725	2.86596e-10	3.22623e-06	5.28548e-09	4.85218e-05	7.07442e-12	3.69761e-07	Potra004002g24101	Silent	AT3G03300	Potri.010G181400	ATDCL2,DCL2	PseudoChr10	Y
Potra004002	36749	1.39006e-09	1.26015e-05	2.64438e-08	0.000182692	8.5936e-11	3.55942e-06	Potra004002g24101	Missense_Mutation	AT3G03300	Potri.010G181400	ATDCL2,DCL2	PseudoChr10	Y
Potra004002	37314	3.886e-06	0.0109438	3.10915e-08	0.000210102	2.68067e-09	4.67038e-05	Potra004002g24101	3'UTR	AT3G03300	Potri.010G181400	ATDCL2,DCL2	PseudoChr10	Y
Potra004002	37451	1.30819e-06	0.00439737	6.81423e-09	5.96977e-05	1.48826e-10	5.78243e-06	Potra004002g24101	Missense_Mutation	AT3G03300	Potri.010G181400	ATDCL2,DCL2	PseudoChr10	Y
Potra004002	37547	1.30819e-06	0.00439737	6.18221e-09	5.52526e-05	1.48826e-10	5.78243e-06	Potra004002g24101	Missense_Mutation	AT3G03300	Potri.010G181400	ATDCL2,DCL2	PseudoChr10	Y
Potra004002	37587	2.2518e-06	0.00700601	7.48876e-10	9.17687e-06	3.23386e-10	9.99867e-06	Potra004002g24101	Missense_Mutation	AT3G03300	Potri.010G181400	ATDCL2,DCL2	PseudoChr10	Y
Potra004002	37599	3.34887e-07	0.00159933	2.66982e-09	2.72072e-05	5.99074e-11	2.63021e-06	Potra004002g24101	Missense_Mutation	AT3G03300	Potri.010G181400	ATDCL2,DCL2	PseudoChr10	Y
Potra004002	37607	3.34887e-07	0.00159933	1.64984e-09	1.77516e-05	5.99074e-11	2.63021e-06	Potra004002g24101	Missense_Mutation	AT3G03300	Potri.010G181400	ATDCL2,DCL2	PseudoChr10	Y
Potra004002	37714	4.41113e-07	0.00201954	1.24879e-08	0.000101948	3.90322e-10	1.08461e-05	Potra004002g24101	Silent	AT3G03300	Potri.010G181400	ATDCL2,DCL2	PseudoChr10	Y
Potra004002	37766	4.41113e-07	0.00201954	2.19281e-08	0.000157546	3.90322e-10	1.08461e-05	Potra004002g24101	Intron	AT3G03300	Potri.010G181400	ATDCL2,DCL2	PseudoChr10	Y
Potra004002	37837	4.41113e-07	0.00201954	1.1445e-08	9.51401e-05	3.90322e-10	1.08461e-05	Potra004002g24101	3'UTR	AT3G03300	Potri.010G181400	ATDCL2,DCL2	PseudoChr10	Y
Potra004002	38000	4.41113e-07	0.00201954	1.05939e-08	8.95559e-05	3.90322e-10	1.08461e-05	Potra004002g24101	Missense_Mutation	AT3G03300	Potri.010G181400	ATDCL2,DCL2	PseudoChr10	Y
Potra004002	38049	1.68458e-07	0.000948173	3.06855e-09	3.06367e-05	1.46547e-10	5.78243e-06	Potra004002g24101	Missense_Mutation	AT3G03300	Potri.010G181400	ATDCL2,DCL2	PseudoChr10	Y
Potra004002	38088	4.41113e-07	0.00201954	1.24285e-08	0.00010165	3.90322e-10	1.08461e-05	Potra004002g24101	Missense_Mutation	AT3G03300	Potri.010G181400	ATDCL2,DCL2	PseudoChr10	Y
Potra004002	38143	4.41113e-07	0.00201954	1.46725e-08	0.000116355	3.90322e-10	1.08461e-05	Potra004002g24101	Silent	AT3G03300	Potri.010G181400	ATDCL2,DCL2	PseudoChr10	Y
Potra004002	38204	2.44581e-07	0.00126379	4.11677e-09	3.97219e-05	2.29885e-10	7.42132e-06	Potra004002g24101	Missense_Mutation	AT3G03300	Potri.010G181400	ATDCL2,DCL2	PseudoChr10	Y
Potra004002	38250	2.44581e-07	0.00126379	3.29475e-09	3.26014e-05	2.29885e-10	7.42132e-06	Potra004002g24101	Missense_Mutation	AT3G03300	Potri.010G181400	ATDCL2,DCL2	PseudoChr10	Y
Potra004002	38251	2.44581e-07	0.00126379	4.13086e-09	3.97219e-05	2.29885e-10	7.42132e-06	Potra004002g24101	Silent	AT3G03300	Potri.010G181400	ATDCL2,DCL2	PseudoChr10	Y
Potra004002	38260	2.44581e-07	0.00126379	4.35325e-09	4.14113e-05	2.29885e-10	7.42132e-06	Potra004002g24101	Silent	AT3G03300	Potri.010G181400	ATDCL2,DCL2	PseudoChr10	Y
Potra004002	38261	2.44581e-07	0.00126379	4.00444e-09	3.88433e-05	2.29885e-10	7.42132e-06	Potra004002g24101	Missense_Mutation	AT3G03300	Potri.010G181400	ATDCL2,DCL2	PseudoChr10	Y
Potra004002	38327	2.44581e-07	0.00126379	4.03728e-09	3.90764e-05	2.29885e-10	7.42132e-06	Potra004002g24101	Missense_Mutation	AT3G03300	Potri.010G181400	ATDCL2,DCL2	PseudoChr10	Y
Potra004002	38328	2.44581e-07	0.00126379	4.89646e-09	4.56002e-05	2.29885e-10	7.42132e-06	Potra004002g24101	Missense_Mutation	AT3G03300	Potri.010G181400	ATDCL2,DCL2	PseudoChr10	Y
Potra004002	38390	4.41113e-07	0.00201954	1.25475e-08	0.000102059	3.90322e-10	1.08461e-05	Potra004002g24101	Intron	AT3G03300	Potri.010G181400	ATDCL2,DCL2	PseudoChr10	Y
Potra004002	38399	4.41113e-07	0.00201954	1.72362e-08	0.000130388	3.90322e-10	1.08461e-05	Potra004002g24101	Intron	AT3G03300	Potri.010G181400	ATDCL2,DCL2	PseudoChr10	Y
Potra004002	38455	2.44581e-07	0.00126379	5.72432e-09	5.17868e-05	2.29885e-10	7.42132e-06	Potra004002g24101	Intron	AT3G03300	Potri.010G181400	ATDCL2,DCL2	PseudoChr10	Y
Potra004002	38479	2.44581e-07	0.00126379	3.06366e-09	3.06367e-05	2.29885e-10	7.42132e-06	Potra004002g24101	Missense_Mutation	AT3G03300	Potri.010G181400	ATDCL2,DCL2	PseudoChr10	Y
Potra004002	38675	2.2686e-05	0.0403637	3.95027e-06	0.012186	0.000176327	0.323862	Potra004002g24101	Silent	AT3G03300	Potri.010G181400	ATDCL2,DCL2	PseudoChr10	Y
Potra004002	38713	2.2686e-05	0.0403637	2.86558e-06	0.00968212	0.000176327	0.323862	Potra004002g24101	Intron	AT3G03300	Potri.010G181400	ATDCL2,DCL2	PseudoChr10	Y
Potra004002	38731	2.2686e-05	0.0403637	3.41908e-06	0.0109599	0.000176327	0.323862	Potra004002g24101	Intron	AT3G03300	Potri.010G181400	ATDCL2,DCL2	PseudoChr10	Y
Potra004002	38734	2.2686e-05	0.0403637	2.91514e-06	0.00980472	0.000176327	0.323862	Potra004002g24101	Intron	AT3G03300	Potri.010G181400	ATDCL2,DCL2	PseudoChr10	Y
Potra004002	38785	2.2686e-05	0.0403637	2.77523e-06	0.00947798	0.000176327	0.323862	Potra004002g24101	Missense_Mutation	AT3G03300	Potri.010G181400	ATDCL2,DCL2	PseudoChr10	Y
Potra004002	39567	2.19757e-06	0.00689487	1.09643e-09	1.26244e-05	2.04949e-05	0.0751139	Potra004002g24101	Intron	AT3G03300	Potri.010G181400	ATDCL2,DCL2	PseudoChr10	Y
Potra004002	41229	6.35216e-06	0.0161768	6.3058e-05	0.083727	9.43697e-06	0.0414326	Potra004002g24101	Intron	AT3G03300	Potri.010G181400	ATDCL2,DCL2	PseudoChr10	Y
Potra004002	41388	7.6821e-11	1.07801e-06	2.09628e-08	0.00015181	7.24571e-11	3.05884e-06	Potra004002g24101	Silent	AT3G03300	Potri.010G181400	ATDCL2,DCL2	PseudoChr10	Y
Potra004002	44571	2.01388e-08	0.000146572	2.41128e-05	0.044673	3.46401e-11	1.5519e-06	Potra004002g24101	Intron	AT3G03300	Potri.010G181400	ATDCL2,DCL2	PseudoChr10	Y
Potra004002	45902	9.38368e-06	0.0211614	1.37191e-06	0.00542514	1.22289e-05	0.0510849	Potra004002g24101	Intron	AT3G03300	Potri.010G181400	ATDCL2,DCL2	PseudoChr10	Y
Potra004002	48141	2.21223e-05	0.0397927	7.87241e-07	0.00347589	5.04342e-06	0.0246306	Potra004002g24101	5'Flank	AT3G03300	Potri.010G181400	ATDCL2,DCL2	PseudoChr10	Y
Potra004002	48202	4.78518e-06	0.0130283	1.09722e-06	0.00457565	5.30366e-06	0.0257298	Potra004002g24101	5'Flank	AT3G03300	Potri.010G181400	ATDCL2,DCL2	PseudoChr10	Y
Potra004002	48244	1.70985e-06	0.00559604	2.21061e-06	0.00798439	2.87762e-06	0.014794	Potra004002g24101	5'Flank	AT3G03300	Potri.010G181400	ATDCL2,DCL2	PseudoChr10	Y
Potra004002	48291	2.96612e-11	4.69263e-07	6.17559e-09	5.52526e-05	3.13016e-11	1.41679e-06	Potra004002g24101	5'Flank	AT3G03300	Potri.010G181400	ATDCL2,DCL2	PseudoChr10	Y
Potra004002	48296	2.15601e-06	0.00679571	6.51439e-07	0.00301439	1.79515e-06	0.010453	Potra004002g24101	5'Flank	AT3G03300	Potri.010G181400	ATDCL2,DCL2	PseudoChr10	Y
Potra004002	48318	1.33912e-05	0.027783	2.77336e-07	0.00146533	3.44717e-05	0.110876	Potra004002g24101	5'Flank	AT3G03300	Potri.010G181400	ATDCL2,DCL2	PseudoChr10	Y
Potra004002	48792	3.14553e-11	4.90735e-07	1.38363e-08	0.000111115	2.10263e-11	9.71735e-07	Potra004002g24101	5'Flank	AT3G03300	Potri.010G181400	ATDCL2,DCL2	PseudoChr10	Y
Potra004002	50359	6.41817e-10	6.44582e-06	6.99028e-08	0.00043158	3.28148e-09	5.54123e-05	Unknown	IGR	Unknown	Unknown	Unknown	PseudoChr10	Y
Potra004002	50380	6.41817e-10	6.44582e-06	9.57949e-08	0.00056618	3.28148e-09	5.54123e-05	Unknown	IGR	Unknown	Unknown	Unknown	PseudoChr10	Y
Potra004002	50481	6.41817e-10	6.44582e-06	9.29892e-08	0.000552567	3.28148e-09	5.54123e-05	Unknown	IGR	Unknown	Unknown	Unknown	PseudoChr10	Y
Potra004002	50496	4.21793e-10	4.42028e-06	1.25454e-07	0.000711162	1.96409e-09	3.78213e-05	Unknown	IGR	Unknown	Unknown	Unknown	PseudoChr10	Y
Potra004002	50500	1.65282e-10	2.12974e-06	5.40694e-08	0.000342408	8.06191e-10	1.92367e-05	Unknown	IGR	Unknown	Unknown	Unknown	PseudoChr10	Y
Potra004002	50503	2.47224e-09	2.16457e-05	1.39426e-08	0.000111766	1.22661e-09	2.71989e-05	Unknown	IGR	Unknown	Unknown	Unknown	PseudoChr10	Y
Potra004002	50939	3.35424e-10	3.58858e-06	3.1899e-08	0.000214903	2.2863e-09	4.1139e-05	Potra004002g32499	5'Flank	AT5G65330	Potri.010G181300	AGL78	PseudoChr10	Y
Potra004002	51055	3.35424e-10	3.58858e-06	2.87137e-08	0.000195825	2.2863e-09	4.1139e-05	Potra004002g32499	5'Flank	AT5G65330	Potri.010G181300	AGL78	PseudoChr10	Y
Potra004002	51262	3.35424e-10	3.58858e-06	2.47764e-08	0.000173785	2.2863e-09	4.1139e-05	Potra004002g32499	5'Flank	AT5G65330	Potri.010G181300	AGL78	PseudoChr10	Y
Potra004002	51325	3.35424e-10	3.58858e-06	2.5172e-08	0.000176003	2.2863e-09	4.1139e-05	Potra004002g32499	5'Flank	AT5G65330	Potri.010G181300	AGL78	PseudoChr10	Y
Potra004002	51350	3.35424e-10	3.58858e-06	2.62812e-08	0.000182035	2.2863e-09	4.1139e-05	Potra004002g32499	5'Flank	AT5G65330	Potri.010G181300	AGL78	PseudoChr10	Y
Potra004002	51358	3.35424e-10	3.58858e-06	1.90429e-08	0.000141356	2.2863e-09	4.1139e-05	Potra004002g32499	5'Flank	AT5G65330	Potri.010G181300	AGL78	PseudoChr10	Y
Potra004002	51363	3.35424e-10	3.58858e-06	2.01668e-08	0.000147279	2.2863e-09	4.1139e-05	Potra004002g32499	5'Flank	AT5G65330	Potri.010G181300	AGL78	PseudoChr10	Y
Potra004002	51393	3.35424e-10	3.58858e-06	2.2795e-08	0.000163466	2.2863e-09	4.1139e-05	Potra004002g32499	5'Flank	AT5G65330	Potri.010G181300	AGL78	PseudoChr10	Y
Potra004002	51397	3.35424e-10	3.58858e-06	2.97388e-08	0.000201575	2.2863e-09	4.1139e-05	Potra004002g32499	5'Flank	AT5G65330	Potri.010G181300	AGL78	PseudoChr10	Y
Potra004002	51448	3.14553e-11	4.90735e-07	1.07011e-08	9.00137e-05	2.10263e-11	9.71735e-07	Potra004002g32499	5'Flank	AT5G65330	Potri.010G181300	AGL78	PseudoChr10	Y
Potra004002	51459	3.35424e-10	3.58858e-06	2.7859e-08	0.000190877	2.2863e-09	4.1139e-05	Potra004002g32499	5'Flank	AT5G65330	Potri.010G181300	AGL78	PseudoChr10	Y
Potra004002	51461	3.35424e-10	3.58858e-06	2.81752e-08	0.000192448	2.2863e-09	4.1139e-05	Potra004002g32499	5'Flank	AT5G65330	Potri.010G181300	AGL78	PseudoChr10	Y
Potra004002	51473	3.35424e-10	3.58858e-06	2.3215e-08	0.000165718	2.2863e-09	4.1139e-05	Potra004002g32499	5'Flank	AT5G65330	Potri.010G181300	AGL78	PseudoChr10	Y
Potra004002	51478	3.35424e-10	3.58858e-06	2.35452e-08	0.000166999	2.2863e-09	4.1139e-05	Potra004002g32499	5'Flank	AT5G65330	Potri.010G181300	AGL78	PseudoChr10	Y
Potra004002	51537	3.35424e-10	3.58858e-06	1.50767e-08	0.00011829	2.2863e-09	4.1139e-05	Potra004002g32499	5'Flank	AT5G65330	Potri.010G181300	AGL78	PseudoChr10	Y
Potra004002	51546	3.35424e-10	3.58858e-06	2.98045e-08	0.000201712	2.2863e-09	4.1139e-05	Potra004002g32499	5'Flank	AT5G65330	Potri.010G181300	AGL78	PseudoChr10	Y
Potra004002	51569	3.35424e-10	3.58858e-06	2.67486e-08	0.000184122	2.2863e-09	4.1139e-05	Potra004002g32499	5'Flank	AT5G65330	Potri.010G181300	AGL78	PseudoChr10	Y
Potra004002	51712	6.41817e-10	6.44582e-06	8.04866e-08	0.000488088	3.28148e-09	5.54123e-05	Potra004002g32499	5'Flank	AT5G65330	Potri.010G181300	AGL78	PseudoChr10	Y
Potra004002	51714	6.41817e-10	6.44582e-06	1.00595e-07	0.000591424	3.28148e-09	5.54123e-05	Potra004002g32499	5'Flank	AT5G65330	Potri.010G181300	AGL78	PseudoChr10	Y
Potra004002	51939	1.17663e-09	1.12911e-05	1.69855e-08	0.000129597	9.28559e-09	0.000134412	Potra004002g24102	5'Flank	AT3G59540	Potri.017G026000	Unknown	PseudoChr10	Y
Potra004002	52547	1.65282e-10	2.12974e-06	5.24859e-08	0.000333333	8.06191e-10	1.92367e-05	Potra004002g24102	5'Flank	AT3G59540	Potri.017G026000	Unknown	PseudoChr10	Y
Potra004002	52847	5.11981e-08	0.000331418	3.82936e-06	0.0118875	3.64916e-08	0.00042953	Potra004002g32499	Missense_Mutation	AT5G65330	Potri.010G181300	AGL78	PseudoChr10	Y
Potra004002	52968	5.97397e-06	0.015559	2.10294e-06	0.00770398	2.92966e-06	0.0149913	Potra004002g32499	Missense_Mutation	AT5G65330	Potri.010G181300	AGL78	PseudoChr10	Y
Potra004002	52976	5.11981e-08	0.000331418	4.18844e-06	0.0127332	3.64916e-08	0.00042953	Potra004002g32499	Missense_Mutation	AT5G65330	Potri.010G181300	AGL78	PseudoChr10	Y
Potra004002	53234	1.5137e-05	0.0307816	1.30776e-06	0.00523686	5.33578e-05	0.155865	Potra004002g32499	Missense_Mutation	AT5G65330	Potri.010G181300	AGL78	PseudoChr10	Y
Potra004002	58559	2.12943e-09	1.88864e-05	2.74421e-08	0.000188603	1.05741e-08	0.000145078	Unknown	IGR	Unknown	Unknown	Unknown	PseudoChr10	Y
Potra004002	58988	3.82572e-09	3.14233e-05	4.45727e-09	4.22196e-05	2.63799e-09	4.61434e-05	Unknown	IGR	Unknown	Unknown	Unknown	PseudoChr10	Y
Potra004002	59314	9.0196e-10	8.79963e-06	8.92516e-08	0.000537563	1.64652e-09	3.32006e-05	Unknown	IGR	Unknown	Unknown	Unknown	PseudoChr10	Y
Potra004002	59439	4.6615e-08	0.000305613	4.8266e-08	0.000310087	1.5575e-06	0.00926574	Unknown	IGR	Unknown	Unknown	Unknown	PseudoChr10	Y
Potra004002	60304	6.48038e-08	0.00040915	3.20699e-08	0.000215727	1.11802e-09	2.51725e-05	Unknown	IGR	Unknown	Unknown	Unknown	PseudoChr10	Y
Potra004002	60375	6.48038e-08	0.00040915	4.32567e-08	0.000281577	1.11802e-09	2.51725e-05	Unknown	IGR	Unknown	Unknown	Unknown	PseudoChr10	Y
Potra004002	60927	1.18412e-07	0.000686285	6.69137e-08	0.000414859	8.46726e-09	0.000123917	Unknown	IGR	Unknown	Unknown	Unknown	PseudoChr10	Y
Potra004002	61733	9.58893e-06	0.0215886	6.04355e-06	0.0165374	0.000217146	0.365351	Unknown	IGR	Unknown	Unknown	Unknown	PseudoChr10	Y
Potra004002	62862	1.89182e-10	2.37788e-06	8.13282e-09	7.04664e-05	3.83504e-09	6.21313e-05	Unknown	IGR	Unknown	Unknown	Unknown	PseudoChr10	Y
Potra004002	62898	4.92469e-10	5.12164e-06	2.6035e-08	0.000180613	2.94698e-08	0.000356435	Unknown	IGR	Unknown	Unknown	Unknown	PseudoChr10	Y
Potra004002	62984	1.89182e-10	2.37788e-06	8.4589e-09	7.29528e-05	3.83504e-09	6.21313e-05	Unknown	IGR	Unknown	Unknown	Unknown	PseudoChr10	Y
Potra004002	64036	4.61836e-07	0.00206511	7.50949e-07	0.00335575	1.05909e-05	0.0450569	Unknown	IGR	Unknown	Unknown	Unknown	PseudoChr10	Y
Potra004002	64085	1.36503e-06	0.00456595	1.64625e-06	0.00625339	1.26904e-05	0.052563	Unknown	IGR	Unknown	Unknown	Unknown	PseudoChr10	Y
Potra004002	64283	2.27704e-09	2.00652e-05	1.48661e-08	0.000117052	4.25441e-07	0.0030629	Unknown	IGR	Unknown	Unknown	Unknown	PseudoChr10	Y
Potra004002	64304	3.83595e-08	0.000260233	1.04233e-08	8.83476e-05	8.35013e-06	0.0374856	Unknown	IGR	Unknown	Unknown	Unknown	PseudoChr10	Y
Potra004002	64348	9.64795e-11	1.34011e-06	3.21698e-09	3.1903e-05	2.49379e-09	4.45076e-05	Unknown	IGR	Unknown	Unknown	Unknown	PseudoChr10	Y
Potra004002	64648	4.31243e-09	3.50605e-05	7.25301e-08	0.000445938	7.43884e-06	0.0340207	Unknown	IGR	Unknown	Unknown	Unknown	PseudoChr10	Y
Potra004002	64882	3.89719e-11	5.89263e-07	6.89162e-10	8.72728e-06	1.99622e-07	0.00172187	Unknown	IGR	Unknown	Unknown	Unknown	PseudoChr10	Y
Potra004002	64892	3.32753e-10	3.58858e-06	5.35635e-09	4.89615e-05	4.49997e-07	0.00322825	Unknown	IGR	Unknown	Unknown	Unknown	PseudoChr10	Y
Potra004002	65281	1.89182e-10	2.37788e-06	9.96124e-09	8.47553e-05	3.83504e-09	6.21313e-05	Unknown	IGR	Unknown	Unknown	Unknown	PseudoChr10	Y
Potra004002	65421	2.43044e-09	2.13253e-05	1.15369e-09	1.31454e-05	6.11249e-09	9.19062e-05	Unknown	IGR	Unknown	Unknown	Unknown	PseudoChr10	Y
Potra004002	65467	1.84752e-05	0.0353589	7.29536e-06	0.0185968	0.000103646	0.238498	Unknown	IGR	Unknown	Unknown	Unknown	PseudoChr10	Y
Potra004002	65518	1.89182e-10	2.37788e-06	8.40311e-09	7.26129e-05	3.83504e-09	6.21313e-05	Unknown	IGR	Unknown	Unknown	Unknown	PseudoChr10	Y
Potra004002	66154	2.11874e-06	0.00670401	6.59275e-07	0.00304113	4.40289e-06	0.0216469	Unknown	IGR	Unknown	Unknown	Unknown	PseudoChr10	Y
Potra004002	66186	1.89182e-10	2.37788e-06	1.12319e-08	9.35907e-05	3.83504e-09	6.21313e-05	Unknown	IGR	Unknown	Unknown	Unknown	PseudoChr10	Y
Potra004002	66311	8.01648e-07	0.00294074	3.96835e-07	0.00202666	3.67102e-07	0.00290454	Unknown	IGR	Unknown	Unknown	Unknown	PseudoChr10	Y
Potra004002	66629	1.61524e-08	0.000119039	2.15305e-09	2.24045e-05	2.88372e-08	0.000349747	Unknown	IGR	Unknown	Unknown	Unknown	PseudoChr10	Y
Potra004002	67192	8.40471e-08	0.000522593	1.87263e-08	0.000139283	5.86361e-08	0.000610046	Unknown	IGR	Unknown	Unknown	Unknown	PseudoChr10	Y
Potra004002	67194	1.86747e-09	1.65989e-05	2.75829e-10	4.26039e-06	2.90387e-09	5.01942e-05	Unknown	IGR	Unknown	Unknown	Unknown	PseudoChr10	Y
Potra004002	67778	5.02771e-08	0.000327007	8.13881e-09	7.04664e-05	6.49837e-09	9.73747e-05	Unknown	IGR	Unknown	Unknown	Unknown	PseudoChr10	Y
Potra004002	67969	9.77293e-08	0.000581418	1.84428e-08	0.000137591	1.60304e-08	0.000211991	Unknown	IGR	Unknown	Unknown	Unknown	PseudoChr10	Y
Potra004002	68468	3.87891e-09	3.17882e-05	2.7758e-08	0.000190479	1.63189e-09	3.32006e-05	Potra004002g24103	5'Flank	AT5G17430	Potri.010G181000	BBM	PseudoChr10	Y
Potra004002	68632	3.34232e-06	0.00955049	3.59234e-06	0.0113423	6.43914e-07	0.00445462	Potra004002g24103	5'Flank	AT5G17430	Potri.010G181000	BBM	PseudoChr10	Y
Potra004002	69013	7.00778e-10	6.96963e-06	3.47992e-09	3.43569e-05	8.36901e-10	1.98615e-05	Potra004002g24103	5'Flank	AT5G17430	Potri.010G181000	BBM	PseudoChr10	Y
Potra004002	69703	6.51906e-07	0.00241304	1.36852e-06	0.00541658	2.17244e-07	0.00184845	Potra004002g24103	5'Flank	AT5G17430	Potri.010G181000	BBM	PseudoChr10	Y
Potra004002	69785	1.09591e-05	0.0235108	1.13581e-07	0.000655595	4.31551e-05	0.131031	Potra004002g24103	5'Flank	AT5G17430	Potri.010G181000	BBM	PseudoChr10	Y
Potra004002	69859	6.37652e-06	0.0162287	7.83465e-07	0.00346266	7.73691e-07	0.00506238	Potra004002g24103	5'Flank	AT5G17430	Potri.010G181000	BBM	PseudoChr10	Y
Potra004002	70232	6.88892e-09	5.30599e-05	1.80413e-10	3.13631e-06	2.61974e-09	4.60923e-05	Potra004002g24103	5'Flank	AT5G17430	Potri.010G181000	BBM	PseudoChr10	Y
Potra004002	71044	5.82426e-11	8.40329e-07	4.10247e-13	1.61863e-08	8.80598e-10	2.0565e-05	Potra004002g24103	Missense_Mutation	AT5G17430	Potri.010G181000	BBM	PseudoChr10	Y
Potra004002	71097	1.01656e-06	0.00355108	3.94343e-08	0.000259361	2.64873e-06	0.0136653	Potra004002g24103	Missense_Mutation	AT5G17430	Potri.010G181000	BBM	PseudoChr10	Y
Potra004002	71152	1.14723e-09	1.10349e-05	4.49924e-12	1.32966e-07	8.50464e-09	0.000124051	Potra004002g24103	Silent	AT5G17430	Potri.010G181000	BBM	PseudoChr10	Y
Potra004002	71158	2.50529e-11	4.04158e-07	7.7105e-14	3.92875e-09	1.7996e-10	6.61165e-06	Potra004002g24103	Silent	AT5G17430	Potri.010G181000	BBM	PseudoChr10	Y
Potra004002	71698	1.99705e-05	0.0368203	1.16888e-06	0.0047933	0.000484061	0.518578	Potra004002g24103	Intron	AT5G17430	Potri.010G181000	BBM	PseudoChr10	Y
Potra004002	72010	1.99705e-05	0.0368203	1.65669e-06	0.00628192	0.000484061	0.518578	Potra004002g24103	Intron	AT5G17430	Potri.010G181000	BBM	PseudoChr10	Y
Potra004002	72405	8.8281e-07	0.00312651	4.32578e-07	0.0021766	2.45466e-06	0.0128763	Potra004002g24103	Intron	AT5G17430	Potri.010G181000	BBM	PseudoChr10	Y
Potra004002	72626	2.17634e-05	0.0392485	9.42745e-06	0.0220418	1.72659e-05	0.0669585	Potra004002g24103	Silent	AT5G17430	Potri.010G181000	BBM	PseudoChr10	Y
Potra004002	72977	7.73408e-09	5.94577e-05	1.02148e-09	1.19162e-05	1.90576e-07	0.00164708	Potra004002g24103	Intron	AT5G17430	Potri.010G181000	BBM	PseudoChr10	Y
Potra004002	73488	8.30016e-12	1.532e-07	3.07578e-13	1.25089e-08	2.39366e-10	7.67098e-06	Potra004002g24103	5'UTR	AT5G17430	Potri.010G181000	BBM	PseudoChr10	Y
Potra004002	73520	2.00449e-11	3.29862e-07	1.85611e-13	8.228e-09	2.04912e-10	7.33194e-06	Potra004002g24103	5'UTR	AT5G17430	Potri.010G181000	BBM	PseudoChr10	Y
Potra004002	73882	1.55536e-12	4.13844e-08	4.23438e-14	2.28911e-09	4.68023e-09	7.44505e-05	Potra004002g24103	Intron	AT5G17430	Potri.010G181000	BBM	PseudoChr10	Y
Potra004002	74152	1.93067e-11	3.18994e-07	1.88573e-13	8.27655e-09	2.05471e-10	7.33194e-06	Potra004002g24103	Missense_Mutation	AT5G17430	Potri.010G181000	BBM	PseudoChr10	Y
Potra004002	74471	9.20894e-13	2.56696e-08	5.4793e-12	1.57723e-07	1.07369e-13	9.24307e-09	Potra004002g24103	Missense_Mutation	AT5G17430	Potri.010G181000	BBM	PseudoChr10	Y
Potra004002	81859	7.96421e-06	0.0193082	6.37634e-08	0.000396436	1.80804e-05	0.0689725	Potra004002g24104	3'Flank	AT3G03305	Potri.010G180800	Unknown	PseudoChr10	Y
Potra004002	81907	2.37853e-05	0.0420821	1.65856e-07	0.000909936	2.50743e-05	0.0875101	Potra004002g24104	3'Flank	AT3G03305	Potri.010G180800	Unknown	PseudoChr10	Y
Potra004002	82038	7.96421e-06	0.0193082	9.05867e-08	0.00054282	1.80804e-05	0.0689725	Potra004002g24104	3'Flank	AT3G03305	Potri.010G180800	Unknown	PseudoChr10	Y
Potra004002	82077	1.18168e-05	0.0251011	2.75066e-07	0.00145507	3.14152e-05	0.103471	Potra004002g24104	3'Flank	AT3G03305	Potri.010G180800	Unknown	PseudoChr10	Y
Potra004002	83254	5.54282e-06	0.0146624	3.98305e-08	0.000261579	1.48548e-05	0.0600545	Potra004002g24105	5'UTR	AT5G17410	Potri.010G180700	Unknown	PseudoChr10	Y
Potra004002	83268	5.44273e-06	0.0144349	4.59478e-07	0.00228601	2.6946e-05	0.0925322	Potra004002g24105	5'UTR	AT5G17410	Potri.010G180700	Unknown	PseudoChr10	Y
Potra004002	83532	4.42932e-06	0.0122277	2.36643e-07	0.00126728	1.23777e-05	0.0515497	Potra004002g24105	Intron	AT5G17410	Potri.010G180700	Unknown	PseudoChr10	Y
Potra004002	85488	1.24429e-05	0.0261959	1.56736e-07	0.000863104	3.26665e-05	0.106712	Potra004002g24105	Intron	AT5G17410	Potri.010G180700	Unknown	PseudoChr10	Y
Potra004002	86092	1.03385e-05	0.0226055	1.57288e-07	0.000865069	2.81161e-05	0.0961391	Potra004002g24105	5'UTR	AT5G17410	Potri.010G180700	Unknown	PseudoChr10	Y
Potra004002	87154	1.25015e-05	0.0262056	1.25965e-07	0.000713149	1.29195e-05	0.0533105	Potra004002g24105	Intron	AT5G17410	Potri.010G180700	Unknown	PseudoChr10	Y
Potra004002	88519	7.96421e-06	0.0193082	8.96603e-08	0.000539292	1.80804e-05	0.0689725	Potra004002g24105	Silent	AT5G17410	Potri.010G180700	Unknown	PseudoChr10	Y
Potra004002	88524	7.96421e-06	0.0193082	7.17997e-08	0.000442675	1.80804e-05	0.0689725	Potra004002g24105	Silent	AT5G17410	Potri.010G180700	Unknown	PseudoChr10	Y
Potra004002	88662	4.43144e-06	0.0122277	4.04289e-08	0.000264725	9.05261e-06	0.0399448	Potra004002g24105	Intron	AT5G17410	Potri.010G180700	Unknown	PseudoChr10	Y
Potra004002	89216	1.24429e-05	0.0261959	1.34214e-07	0.000753117	3.26665e-05	0.106712	Potra004002g24105	Intron	AT5G17410	Potri.010G180700	Unknown	PseudoChr10	Y
Potra004002	89638	7.96421e-06	0.0193082	9.59187e-08	0.00056618	1.80804e-05	0.0689725	Potra004002g24105	Intron	AT5G17410	Potri.010G180700	Unknown	PseudoChr10	Y
Potra004002	90298	7.96421e-06	0.0193082	7.77944e-08	0.000475011	1.80804e-05	0.0689725	Potra004002g24106	3'UTR	AT1G65430	Potri.010G180600	ARI8,ATARI8	PseudoChr10	Y
Potra004002	91269	4.43144e-06	0.0122277	2.50705e-08	0.00017557	9.05261e-06	0.0399448	Potra004002g24106	3'UTR	AT1G65430	Potri.010G180600	ARI8,ATARI8	PseudoChr10	Y
Potra004002	91323	7.96421e-06	0.0193082	6.87637e-08	0.00042514	1.80804e-05	0.0689725	Potra004002g24106	3'UTR	AT1G65430	Potri.010G180600	ARI8,ATARI8	PseudoChr10	Y
Potra004002	91912	3.0693e-05	0.049573	6.40445e-07	0.00297283	0.000100813	0.234793	Potra004002g24106	3'UTR	AT1G65430	Potri.010G180600	ARI8,ATARI8	PseudoChr10	Y
Potra004011	98424	1.2297e-12	3.35919e-08	1.77435e-13	7.94501e-09	2.58613e-12	1.57606e-07	Potra004011g24202	5'Flank	AT1G65430	Potri.008G077100	ARI8,ATARI8	PseudoChr10	Y
Potra004011	103889	6.76805e-06	0.0167568	5.00898e-08	0.00031955	2.47223e-06	0.0129525	Potra004011g24203	3'UTR	AT3G59360	Potri.010G180500	ATUTR6,UTR6	PseudoChr10	Y
Potra004011	104499	2.64752e-05	0.0453718	7.32971e-07	0.00329534	0.000176372	0.323862	Potra004011g24203	3'UTR	AT3G59360	Potri.010G180500	ATUTR6,UTR6	PseudoChr10	Y
Potra004011	104771	2.6898e-06	0.00817631	1.05877e-07	0.000616749	4.61184e-05	0.138024	Potra004011g24203	3'UTR	AT3G59360	Potri.010G180500	ATUTR6,UTR6	PseudoChr10	Y
Potra004011	110122	1.96827e-05	0.0364444	1.9958e-07	0.00108422	1.47975e-07	0.00134788	Potra004011g24203	Intron	AT3G59360	Potri.010G180500	ATUTR6,UTR6	PseudoChr10	Y
Potra004011	112280	2.44904e-06	0.00748888	3.17783e-07	0.00165536	6.9567e-06	0.0324012	Potra004011g24203	Intron	AT3G59360	Potri.010G180500	ATUTR6,UTR6	PseudoChr10	Y
Potra004011	112293	2.44904e-06	0.00748888	3.88298e-07	0.00198994	6.9567e-06	0.0324012	Potra004011g24203	Intron	AT3G59360	Potri.010G180500	ATUTR6,UTR6	PseudoChr10	Y
Potra004011	115641	1.19486e-06	0.00408683	4.51982e-08	0.000292925	6.27964e-07	0.00436933	Potra004011g24204	3'UTR	AT5G36700	Potri.010G180400	ATPGLP1,PGLP1	PseudoChr10	Y
Potra004011	118259	2.06961e-06	0.00656374	1.71996e-07	0.000941295	1.24626e-06	0.00758897	Potra004011g24204	Intron	AT5G36700	Potri.010G180400	ATPGLP1,PGLP1	PseudoChr10	Y
Potra004011	118842	8.952e-07	0.00316766	9.08836e-08	0.000543699	6.36216e-07	0.00441276	Potra004011g24204	5'UTR	AT5G36700	Potri.010G180400	ATPGLP1,PGLP1	PseudoChr10	Y
Potra004011	122573	3.52704e-06	0.0100154	5.04758e-07	0.00245757	1.24706e-05	0.05175	Potra004011g24205	3'UTR	AT3G48480	Potri.010G180300	Unknown	PseudoChr10	Y
Potra004011	122574	3.52704e-06	0.0100154	5.34128e-07	0.0025708	1.24706e-05	0.05175	Potra004011g24205	3'UTR	AT3G48480	Potri.010G180300	Unknown	PseudoChr10	Y
Potra004011	122758	8.57148e-09	6.5772e-05	1.1588e-09	1.31454e-05	3.41858e-09	5.72867e-05	Potra004011g24205	3'UTR	AT3G48480	Potri.010G180300	Unknown	PseudoChr10	Y
Potra004011	126167	1.09327e-05	0.0234979	2.12495e-09	2.22165e-05	1.01114e-05	0.0432686	Potra004011g24205	5'Flank	AT3G48480	Potri.010G180300	Unknown	PseudoChr10	Y
Potra006753	4103	2.89162e-05	0.0483038	8.64653e-06	0.0206972	0.000517177	0.530114	Unknown	IGR	Unknown	Unknown	Unknown	Pseudoscaffold_61	N
Potra009120	1283	1.28684e-06	0.00435141	7.71532e-07	0.00342991	7.53917e-07	0.00504984	Potra009120g26293	5'Flank	AT2G40410	Potri.010G182500	Unknown	PseudoChr05	N
Potra009120	1300	4.0601e-06	0.0113638	6.5116e-07	0.00301439	6.44179e-06	0.0305096	Potra009120g26293	5'Flank	AT2G40410	Potri.010G182500	Unknown	PseudoChr05	N
Potra158213	885	3.99391e-08	0.000267845	3.90225e-09	3.80184e-05	1.19854e-10	4.82764e-06	Unknown	IGR	Unknown	Unknown	Unknown	PseudoChr10	Y
Potra158213	949	1.87538e-06	0.00607471	2.36731e-07	0.00126728	8.34254e-07	0.00537061	Unknown	IGR	Unknown	Unknown	Unknown	PseudoChr10	Y
Potra158213	1418	8.39136e-15	7.64094e-10	4.74774e-15	4.02405e-10	1.33247e-15	4.50011e-10	Unknown	IGR	Unknown	Unknown	Unknown	PseudoChr10	Y
Potra158213	1530	8.74681e-08	0.000538148	1.67627e-10	2.98426e-06	9.60708e-10	2.23172e-05	Unknown	IGR	Unknown	Unknown	Unknown	PseudoChr10	Y
Potra158213	1536	7.04583e-05	0.0880982	4.48478e-07	0.00224641	2.40158e-06	0.0127344	Unknown	IGR	Unknown	Unknown	Unknown	PseudoChr10	Y
Potra158213	1574	2.10954e-07	0.00115716	5.24974e-09	4.8382e-05	1.59441e-07	0.00141418	Unknown	IGR	Unknown	Unknown	Unknown	PseudoChr10	Y
Potra161470	3118	0.00644845	0.485329	7.55198e-06	0.0189209	1.222e-06	0.00752302	Unknown	IGR	Unknown	Unknown	Unknown	PseudoChr05	N
Potra161931	2051	2.65838e-05	0.0454061	1.78946e-05	0.0363376	2.33614e-05	0.0823834	Unknown	IGR	Unknown	Unknown	Unknown	PseudoChr11	N
Potra161931	2204	2.65838e-05	0.0454061	2.3655e-05	0.0441893	2.33614e-05	0.0823834	Unknown	IGR	Unknown	Unknown	Unknown	PseudoChr11	N
Potra161931	2288	2.44995e-05	0.0427186	1.62854e-05	0.0337189	2.33614e-05	0.0823834	Unknown	IGR	Unknown	Unknown	Unknown	PseudoChr11	N
Potra161931	3207	2.65838e-05	0.0454061	2.70594e-05	0.0482512	2.33614e-05	0.0823834	Unknown	IGR	Unknown	Unknown	Unknown	PseudoChr11	N
Potra161931	4170	2.44995e-05	0.0427186	1.67694e-05	0.0344636	2.33614e-05	0.0823834	Unknown	IGR	Unknown	Unknown	Unknown	PseudoChr11	N
Potra161931	4223	2.44995e-05	0.0427186	1.86189e-05	0.0373975	2.33614e-05	0.0823834	Unknown	IGR	Unknown	Unknown	Unknown	PseudoChr11	N
Potra161931	4413	2.65838e-05	0.0454061	1.88829e-05	0.0377045	2.33614e-05	0.0823834	Unknown	IGR	Unknown	Unknown	Unknown	PseudoChr11	N
Potra169936	408	2.65838e-05	0.0454061	2.29451e-05	0.0431952	2.33614e-05	0.0823834	Potra169936g27480	5'Flank	AT1G30400	Potri.011G091200	ATABCC1,ATMRP1,EST1,MRP1	PseudoChr11	N
Potra169936	1370	2.44995e-05	0.0427186	1.43525e-05	0.0305883	2.33614e-05	0.0823834	Potra169936g27480	5'Flank	AT1G30400	Potri.011G091200	ATABCC1,ATMRP1,EST1,MRP1	PseudoChr11	N
Potra169936	1810	2.44995e-05	0.0427186	1.68176e-05	0.0345464	2.33614e-05	0.0823834	Potra169936g27480	5'Flank	AT1G30400	Potri.011G091200	ATABCC1,ATMRP1,EST1,MRP1	PseudoChr11	N
Potra169936	1811	2.44995e-05	0.0427186	1.77779e-05	0.0361672	2.33614e-05	0.0823834	Potra169936g27480	5'Flank	AT1G30400	Potri.011G091200	ATABCC1,ATMRP1,EST1,MRP1	PseudoChr11	N
Potra169936	1861	2.44995e-05	0.0427186	1.68553e-05	0.0346079	2.33614e-05	0.0823834	Potra169936g27480	5'Flank	AT1G30400	Potri.011G091200	ATABCC1,ATMRP1,EST1,MRP1	PseudoChr11	N
Potra183319	127	2.25808e-05	0.0403192	1.85486e-05	0.0373071	0.0025843	0.810325	Potra183319g28291	5'Flank	AT1G65450	Potri.010G180000	Unknown	PseudoChr10	Y
Potra183319	192	6.83936e-06	0.0169129	4.95469e-06	0.0143554	0.000649248	0.567854	Potra183319g28291	5'Flank	AT1G65450	Potri.010G180000	Unknown	PseudoChr10	Y
Potra183319	260	2.15805e-05	0.0390408	2.18484e-05	0.0418137	0.00125322	0.677394	Potra183319g28291	5'Flank	AT1G65450	Potri.010G180000	Unknown	PseudoChr10	Y
Potra183319	381	5.3853e-08	0.000345331	2.07138e-11	5.40136e-07	1.05147e-08	0.000144715	Potra183319g28291	5'Flank	AT1G65450	Potri.010G180000	Unknown	PseudoChr10	Y
Potra183319	387	5.96433e-06	0.015559	1.51875e-07	0.000841567	4.9996e-05	0.147716	Potra183319g28291	5'Flank	AT1G65450	Potri.010G180000	Unknown	PseudoChr10	Y
Potra183319	452	7.56892e-13	2.18811e-08	1.47756e-13	6.82282e-09	1.74671e-15	5.47775e-10	Potra183319g28291	5'Flank	AT1G65450	Potri.010G180000	Unknown	PseudoChr10	Y
Potra183319	488	4.4754e-12	9.5017e-08	1.14936e-13	5.5381e-09	1.28501e-13	1.06449e-08	Potra183319g28291	5'Flank	AT1G65450	Potri.010G180000	Unknown	PseudoChr10	Y
Potra183319	534	1.35544e-13	7.33217e-09	1.08931e-13	5.30643e-09	3.54408e-16	1.7289e-10	Potra183319g28291	5'Flank	AT1G65450	Potri.010G180000	Unknown	PseudoChr10	Y
Potra183319	718	1.43428e-05	0.0293854	2.35914e-06	0.00836633	0.000890773	0.626121	Potra183319g28291	5'Flank	AT1G65450	Potri.010G180000	Unknown	PseudoChr10	Y
Potra183319	719	1.43428e-05	0.0293854	3.61684e-06	0.0113872	0.000890773	0.626121	Potra183319g28291	5'Flank	AT1G65450	Potri.010G180000	Unknown	PseudoChr10	Y
Potra183319	1261	5.25743e-11	7.66645e-07	4.35505e-10	6.25036e-06	1.15969e-10	4.71441e-06	Potra183319g28291	5'UTR	AT1G65450	Potri.010G180000	Unknown	PseudoChr10	Y
Potra183319	1409	1.7222e-13	7.42055e-09	5.04644e-15	4.06737e-10	2.15637e-15	6.26532e-10	Potra183319g28291	Missense_Mutation	AT1G65450	Potri.010G180000	Unknown	PseudoChr10	Y
Potra183319	1595	4.87685e-13	1.62835e-08	4.90192e-15	4.02405e-10	6.21291e-16	2.72775e-10	Potra183319g28291	Missense_Mutation	AT1G65450	Potri.010G180000	Unknown	PseudoChr10	Y
Potra183319	1635	6.70687e-12	1.29023e-07	8.79954e-14	4.4327e-09	3.17645e-14	3.57591e-09	Potra183319g28291	Silent	AT1G65450	Potri.010G180000	Unknown	PseudoChr10	Y
Potra183319	1653	1.76699e-13	7.46428e-09	8.8576e-16	1.63605e-10	4.87706e-17	4.552e-11	Potra183319g28291	Silent	AT1G65450	Potri.010G180000	Unknown	PseudoChr10	Y
Potra183460	1649	3.57592e-07	0.00169394	7.22787e-06	0.018446	4.23097e-08	0.000458664	Potra183460g28304	Intron	AT3G10985	Potri.010G182200	ATWI-12,SAG20,WI12	PseudoChr10	Y
Potra183460	1810	1.47028e-06	0.00486246	5.75493e-08	0.000362376	2.77526e-08	0.000338462	Potra183460g28304	5'Flank	AT3G10985	Potri.010G182200	ATWI-12,SAG20,WI12	PseudoChr10	Y
Potra183460	2335	1.41198e-06	0.0047153	5.4195e-08	0.000342714	3.34441e-08	0.000396851	Potra183460g28304	5'Flank	AT3G10985	Potri.010G182200	ATWI-12,SAG20,WI12	PseudoChr10	Y
Potra183460	2451	5.08671e-08	0.00033032	5.69163e-10	7.68704e-06	1.80969e-09	3.53127e-05	Potra183460g28304	5'Flank	AT3G10985	Potri.010G182200	ATWI-12,SAG20,WI12	PseudoChr10	Y
Potra186780	1780	3.81107e-14	2.56002e-09	2.87629e-13	1.18059e-08	2.27337e-12	1.43815e-07	Unknown	IGR	Unknown	Unknown	Unknown	PseudoChr10	Y
Potra186780	1895	2.44598e-05	0.0427186	7.79486e-07	0.00345786	4.82848e-07	0.00344703	Unknown	IGR	Unknown	Unknown	Unknown	PseudoChr10	Y
Potra186780	1909	2.44598e-05	0.0427186	8.11413e-07	0.00356133	4.82848e-07	0.00344703	Unknown	IGR	Unknown	Unknown	Unknown	PseudoChr10	Y
Potra186780	1921	1.50529e-14	1.18616e-09	3.5295e-14	1.94913e-09	1.14467e-12	7.97716e-08	Unknown	IGR	Unknown	Unknown	Unknown	PseudoChr10	Y
Potra186780	1977	8.57346e-06	0.0197918	5.35278e-07	0.0025708	2.94861e-06	0.0150532	Unknown	IGR	Unknown	Unknown	Unknown	PseudoChr10	Y
Potra186780	2216	5.67936e-15	5.412e-10	1.26961e-14	9.22637e-10	7.6003e-13	5.95871e-08	Unknown	IGR	Unknown	Unknown	Unknown	PseudoChr10	Y
Potra186780	2334	0.000144671	0.135337	2.01483e-05	0.0395465	1.23412e-06	0.00752551	Unknown	IGR	Unknown	Unknown	Unknown	PseudoChr10	Y
Potra186780	2695	1.69616e-09	1.5175e-05	2.02428e-11	5.30976e-07	5.21002e-09	8.03913e-05	Unknown	IGR	Unknown	Unknown	Unknown	PseudoChr10	Y
Potra186900	2442	6.08142e-08	0.000388148	4.8486e-06	0.0141312	2.78629e-07	0.00229084	Unknown	IGR	Unknown	Unknown	Unknown	PseudoChr10	Y
Potra194917	1664	0.000365681	0.217195	4.28244e-06	0.0129054	9.60247e-06	0.0420751	Potra194917g28997	3'UTR	AT3G09390	Potri.019G100000	ATMT-1,ATMT-K,MT2A	PseudoChr18	N
Potra194917	1785	0.000723727	0.279925	2.75913e-05	0.048983	5.73572e-06	0.0274917	Potra194917g28997	3'UTR	AT3G09390	Potri.019G100000	ATMT-1,ATMT-K,MT2A	PseudoChr18	N
Potra195127	1618	5.25034e-08	0.000338265	1.35839e-06	0.00538128	1.78629e-08	0.000230665	Unknown	IGR	Unknown	Unknown	Unknown	PseudoChr10	Y
Potra195127	1619	1.1867e-06	0.00406572	2.94645e-06	0.00987044	1.00034e-05	0.042923	Unknown	IGR	Unknown	Unknown	Unknown	PseudoChr10	Y
Potra195127	1719	3.46126e-08	0.00023717	6.77625e-07	0.00309677	1.19483e-08	0.000162915	Unknown	IGR	Unknown	Unknown	Unknown	PseudoChr10	Y
Potra195127	2296	8.35321e-06	0.0194146	8.20622e-06	0.0200538	1.23871e-05	0.0515497	Unknown	IGR	Unknown	Unknown	Unknown	PseudoChr10	Y
Potra195127	3114	7.59559e-08	0.000477354	3.42823e-07	0.00177122	3.62496e-07	0.00290424	Unknown	IGR	Unknown	Unknown	Unknown	PseudoChr10	Y
Potra195127	3178	1.78884e-07	0.000999987	1.16036e-06	0.00477726	1.25982e-06	0.00766092	Unknown	IGR	Unknown	Unknown	Unknown	PseudoChr10	Y
Potra196417	4417	4.81592e-07	0.00210604	3.53952e-09	3.48677e-05	0.000100903	0.234793	Potra196417g29102	5'Flank	Unknown	Unknown	Unknown	PseudoChr16	N
Potra199619	780	2.65838e-05	0.0454061	2.28384e-05	0.0430656	2.33614e-05	0.0823834	Unknown	IGR	Unknown	Unknown	Unknown	PseudoChr11	N
Potra199619	3564	2.65838e-05	0.0454061	2.05008e-05	0.0400232	2.33614e-05	0.0823834	Unknown	IGR	Unknown	Unknown	Unknown	PseudoChr11	N
Potra199619	4030	2.44995e-05	0.0427186	1.76931e-05	0.0360517	2.33614e-05	0.0823834	Unknown	IGR	Unknown	Unknown	Unknown	PseudoChr11	N
Potra199619	4353	2.44995e-05	0.0427186	1.93834e-05	0.038411	2.33614e-05	0.0823834	Unknown	IGR	Unknown	Unknown	Unknown	PseudoChr11	N
Scaffold	The scaffold which the screened SNPs are located in
Position	The position of the screened SNPs
PCAdatp_pvalue	The p-value calculated from PCAdapt for the specific SNP
PCAdatp_qvalue	The q-value calculated from PCAdapt for the specific SNP
LEA_pvalue	The p-value calculated from LFMM for the specific SNP
LEA_qvalue	The q-value calculated from LFMM for the specific SNP
GEMMA_pvalue	The p-value calculated from GEMMA for the specific SNP
GEMMA_qvalue	The q-value calculated from GEMMA for the specific SNP
Potra_gene	The gene models where the screened SNPs are located within or nearby, which are annotated to the v1.1 of the Populus tremula reference genome
Potra_Variant_Classification	The annotations of predicted SNP effects for those fall within genes, as determined by the SNPeff program, and the most damaging effect was selected if multiple effects occurred for the SNP
Arabidopsis_gene	The corresponding homologous genes in Arabidopsis
Potri_gene	The corresponding homologous genes in Populus trichocarpa
ATG_Synonyms	Other names of the corresponding Arabidopsis genes
Pseudo_chromosome	The pseudo-chromsome where the screened SNPs are located
Single region on Chr10	Whether the SNP is located in the candidate region on pseudo-chromosome 10
