# Supplementary material for: A major locus controls local adaptation and adaptive life history variation in a perennial plant
Source: Genome Biol. 2018 Jun 4;19:72. doi: 10.1186/s13059-018-1444-y (PMC5985590; doi:10.1186/s13059-018-1444-y)
Supplement: Supplementary file 7 — Table S6. Average values of 39 environmental variables over the years 2002–2012 for the original sample location of 94 P. tremula individuals used in this study. (XLSX 64 kb) [file 13059_2018_1444_MOESM7_ESM.xlsx]

## Sheet: SwAsp.Clone.Origin.data.txt
Table S6. Average values of 39 environmental variables over the years 2002-2012 for the original sample location of 94 Populus tremula individuals used in this study
Ind	Pop	Origin	Tree.latitude	Tree.longitude	Elevation	Days.plus5.degrees	UV.All.year	UV.Apr.May	UV.Apr.to.Sept	PPFD.mol.m2.All.year	PPFD.mol.m2.Apr.May	PPFD.mol.m2.Apr.Sept.	Sunshine.hrs.All.year	Sunshine.hrs.Apr.May	Sunshine.hours.Apr.Sept	Prec.Jan	Prec.Feb	Prec.Mar	Prec.Apr	Prec.May	Prec.Jun	Prec.Jul	Prec.Aug	Prec.Sep	Prec.Oct	Prec.Nov	Prec.Dec	Annual.precip	Temp.Jan	Temp.Feb	Temp.Mar	Temp.Apr	Temp.May	Temp.Jun	Temp.Jul	Temp.Aug	Temp.Sep	Temp.Oct	Temp.Nov	Temp.Dec	Mean.annual.temp
1	Pop1	Simlang	56.6925	13.2147	170	220	9374.45	15020.6	16450.1	18.1914	30.7371	29.78	4.48415	7.13025	6.64605	81	53	60	51	51	72	93	96	93	88	90	97	925	-1.4	-1.7	0.8	4.6	10.2	14.4	16	15	11.7	7.8	3	-0.1	6.69167
2	Pop1	Simlang	56.6986	13.2078	170	220	9375.96	15018.8	16453.5	18.1937	30.7349	29.7835	4.48539	7.12981	6.64799	82	53	60	52	51	72	93	97	94	89	91	98	932	-1.4	-1.7	0.8	4.6	10.2	14.4	16	15	11.7	7.8	3	-0.1	6.69167
3	Pop1	Simlang	56.7075	13.2192	170	220	9363.37	14998.1	16432.6	18.1746	30.7095	29.7589	4.47947	7.12101	6.64138	81	53	60	51	51	72	93	96	93	88	90	97	925	-1.4	-1.7	0.8	4.6	10.2	14.4	16.6	15	11.7	7.8	3	-0.1	6.74167
4	Pop1	Simlang	56.685	13.1964	170	220	9395.76	15049	16486.8	18.2334	30.7984	29.8404	4.49811	7.15052	6.66508	82	53	60	52	51	72	93	97	94	89	91	98	932	-1.4	-1.7	0.8	4.6	10.2	14.4	16	15	11.7	7.8	3	-0.1	6.69167
5	Pop1	Simlang	56.7158	13.3006	180	220	9331.63	14950.9	16382.3	18.1596	30.7019	29.7677	4.46605	7.11595	6.63602	81	53	60	51	52	71	92	94	92	87	89	96	918	-1.5	-1.8	0.7	4.5	10.2	14.4	15.9	15	11.6	7.7	2.9	-0.3	6.60833
6	Pop1	Simlang	56.7158	13.2894	180	220	9334.36	14954.6	16386.4	18.1575	30.6985	29.7617	4.46645	7.1149	6.63443	82	54	60	52	52	72	93	95	93	88	90	98	929	-1.5	-1.7	0.7	4.5	10.1	14.4	16	14.9	11.6	7.7	2.9	-0.2	6.61667
7	Pop1	Simlang	56.7167	13.2467	170	220	9346.83	14971.2	16406.1	18.1586	30.6879	29.7469	4.47203	7.11371	6.63557	83	55	62	53	52	73	94	97	95	90	92	100	946	-1.5	-1.8	0.7	4.5	10.2	14.3	16	14.9	11.6	7.7	2.9	-0.2	6.60833
8	Pop1	Simlang	56.7217	13.2517	170	220	9343.9	14964.7	16401.5	18.1523	30.6772	29.7413	4.46984	7.10939	6.63363	82	54	60	52	52	72	93	95	93	88	90	98	929	-1.5	-1.8	0.7	4.5	10.1	14.4	16	14.9	11.6	7.7	2.9	-0.2	6.60833
9	Pop1	Simlang	56.7336	13.2881	170	220	9327.08	14935.7	16375.8	18.1449	30.6721	29.747	4.46406	7.10581	6.63299	82	54	60	52	52	72	93	95	93	88	90	98	929	-1.5	-1.7	0.7	4.5	10.1	14.4	16	14.9	11.6	7.7	2.9	-0.2	6.61667
10	Pop1	Simlang	56.7136	13.2922	180	220	9335.48	14957.3	16388.1	18.1584	30.6991	29.7623	4.4665	7.11461	6.63448	81	53	60	51	52	71	92	94	92	87	89	96	918	-1.5	-1.8	0.7	4.5	10.2	14.4	15.9	15	11.6	7.7	2.9	-0.3	6.60833
11	Pop2	Ronneby	56.3478	15.025	90	210	9690.14	15469.3	17042.1	19.076	32.1036	31.3669	4.75689	7.66751	7.17938	51	35	38	37	42	45	68	59	60	55	58	56	604	-1.1	-1.2	1.2	5.1	10.2	14.5	16.4	16	12.4	8.2	3.6	0.3	7.13333
12	Pop2	Ronneby	56.3311	15.04	70	210	9737.32	15519	17125	19.1902	32.2362	31.5528	4.81317	7.73711	7.26662	50	35	38	37	41	44	67	58	60	54	58	56	598	-0.9	-1	1.3	5.2	10.4	14.7	16.5	16.2	12.6	8.5	3.8	0.6	7.325
13	Pop2	Ronneby	56.2828	15.0464	65	210	9895.04	15685.4	17402.8	19.5224	32.6271	32.0847	4.94948	7.90104	7.47884	49	34	37	36	41	43	66	57	59	53	57	55	587	-0.7	-0.9	1.4	5.3	10.4	14.7	16.6	16.3	12.7	8.6	4	0.7	7.425
14	Pop2	Ronneby	56.3081	15.1269	75	210	9792.59	15565.1	17223.4	19.3876	32.4797	31.8866	4.91468	7.86617	7.4309	49	35	37	36	41	43	66	57	59	53	57	55	588	-0.9	-1	1.3	5.2	10.4	14.7	16.6	16.3	12.6	8.5	3.9	0.6	7.35
15	Pop2	Ronneby	56.3081	15.1411	55	210	9788.96	15559	17217.3	19.3931	32.4896	31.898	4.91844	7.87094	7.4377	49	35	37	36	41	43	66	57	59	53	57	55	588	-0.9	-1	1.3	5.2	10.4	14.7	16.6	16.3	12.6	8.5	3.9	0.6	7.35
16	Pop2	Ronneby	56.2203	15.3303	25	210	10057.5	15870.5	17700.5	20.0465	33.3206	33.0007	5.14965	8.16587	7.83284	47	33	36	35	40	42	64	56	58	52	56	53	572	-0.6	-0.7	1.5	5.4	10.4	14.8	16.8	16.5	12.9	8.8	4.2	0.9	7.575
18	Pop2	Ronneby	56.2178	15.3628	20	210	10056.1	15872.9	17698.9	20.052	33.3408	33.0142	5.1511	8.17511	7.8381	47	33	36	35	40	42	64	56	58	52	56	53	572	-0.6	-0.7	1.5	5.4	10.4	14.8	16.8	16.5	12.9	8.8	4.2	0.9	7.575
19	Pop2	Ronneby	56.2394	15.3578	40	210	9964.88	15741.9	17533.9	19.9068	33.1639	32.7766	5.11473	8.13621	7.77496	47	33	36	35	40	42	64	56	58	52	56	53	572	-0.6	-0.7	1.5	5.4	10.4	14.8	16.8	16.5	12.9	8.8	4.2	0.9	7.575
20	Pop2	Ronneby	56.2519	15.3433	35	210	9924.14	15693.5	17460.9	19.8177	33.0511	32.6277	5.08596	8.0994	7.72588	47	33	36	35	40	42	64	56	58	52	56	53	572	-0.6	-0.7	1.5	5.4	10.4	14.8	16.8	16.5	12.9	8.8	4.2	0.9	7.575
21	Pop3	Vargarda	57.9917	12.9119	145	200	8791.9	14142.7	15646.2	17.8911	30.265	29.5608	4.49721	7.0389	6.65007	72	46	51	49	53	66	80	83	88	89	89	81	847	-2.7	-2.9	0.1	4.3	10.1	14.3	15.7	14.9	11.1	7.2	2.3	-1.3	6.09167
22	Pop3	Vargarda	57.965	12.9547	170	200	8802.15	14162.2	15663.9	17.8715	30.259	29.5256	4.48178	7.01833	6.62504	71	46	50	49	53	66	80	83	88	88	88	80	842	-2.8	-2.9	0.1	4.3	10.2	14.2	15.8	14.9	11.1	7.2	2.3	-1.3	6.09167
23	Pop3	Vargarda	57.9678	12.9272	160	200	8797.75	14157	15655.5	17.8689	30.2465	29.5187	4.4829	7.01624	6.62568	71	46	50	49	53	66	80	83	88	88	88	80	842	-2.8	-2.9	0.1	4.3	10.2	14.2	15.8	14.9	11.1	7.2	2.3	-1.3	6.09167
24	Pop3	Vargarda	57.9772	12.9383	170	200	8797.43	14153.4	15655.6	17.8795	30.2601	29.5408	4.48828	7.02802	6.63557	71	46	50	49	53	66	80	83	88	88	88	80	842	-2.8	-2.9	0.1	4.3	10.2	14.2	15.8	14.9	11.1	7.2	2.3	-1.3	6.09167
25	Pop3	Vargarda	57.9869	12.9358	150	200	8795.4	14148	15652.5	17.8893	30.2706	29.5588	4.4944	7.03458	6.64575	71	46	50	49	53	66	80	83	88	88	88	80	842	-2.8	-2.9	0.1	4.3	10.2	14.2	15.8	14.9	11.1	7.2	2.3	-1.3	6.09167
26	Pop3	Vargarda	57.9961	12.9047	150	200	8790.54	14139.6	15644.1	17.895	30.2659	29.5688	4.49948	7.04098	6.654	72	46	51	49	53	66	80	83	88	89	89	81	847	-2.7	-2.9	0.1	4.3	10.1	14.3	15.7	14.9	11.1	7.2	2.3	-1.3	6.09167
27	Pop3	Vargarda	57.9961	12.9453	155	200	8794.89	14144.3	15652.2	17.9	30.2861	29.5803	4.50025	7.04307	6.65534	71	46	50	49	53	66	80	83	88	88	88	80	842	-2.8	-2.9	0.1	4.3	10.2	14.2	15.8	14.9	11.1	7.2	2.3	-1.3	6.09167
28	Pop3	Vargarda	58.0275	12.8989	130	200	8785.63	14125	15638.1	17.9224	30.2934	29.6231	4.51882	7.06706	6.68559	69	44	49	47	52	64	78	82	86	87	87	78	823	-2.6	-2.7	0.3	4.5	10.4	14.5	15.9	15.1	11.3	7.4	2.5	-1.1	6.29167
29	Pop3	Vargarda	57.9744	12.9014	185	200	8792.82	14149.9	15646.4	17.8708	30.2401	29.5212	4.48492	7.02012	6.62906	72	46	51	49	53	66	80	83	88	89	89	81	847	-2.7	-2.9	0.1	4.3	10.1	14.3	15.7	14.9	11.1	7.2	2.3	-1.3	6.09167
30	Pop3	Vargarda	57.9828	12.9567	170	200	8798.46	14152.6	15657.9	17.8885	30.2765	29.5579	4.49273	7.03323	6.64312	71	46	50	49	53	66	80	83	88	88	88	80	842	-2.8	-2.9	0.1	4.3	10.2	14.2	15.8	14.9	11.1	7.2	2.3	-1.3	6.09167
31	Pop4	Ydre	57.8492	15.3217	220	200	9010.67	14421.1	16071.9	17.9134	30.4511	29.6711	4.47056	7.09061	6.65291	46	35	33	37	44	49	70	68	62	55	57	51	607	-2.8	-3.2	-0.3	4	9.7	14.1	15.8	14.7	10.9	6.6	1.8	-1.7	5.8
32	Pop4	Ydre	57.8511	15.3614	180	200	8999.14	14398.9	16049.2	17.8953	30.4112	29.6265	4.46722	7.07869	6.63527	45	34	32	36	43	48	69	67	61	54	56	50	595	-2.6	-3.1	-0.1	4.2	9.8	14.2	15.9	14.9	11.1	6.7	2	-1.6	5.95
33	Pop4	Ydre	57.8281	15.3103	180	200	9006.14	14429.4	16061.7	17.8815	30.4179	29.6139	4.45222	7.06841	6.62484	46	35	33	37	44	49	70	68	62	55	57	51	607	-2.8	-3.2	-0.3	4	9.7	14.1	15.8	14.7	10.9	6.6	1.8	-1.7	5.8
34	Pop4	Ydre	57.8014	15.3086	230	200	8993.78	14431.2	16036.1	17.8312	30.3604	29.5214	4.42583	7.03621	6.58182	46	35	33	37	44	49	70	68	62	55	57	51	607	-2.8	-3.2	-0.3	4	9.7	14.1	15.8	14.7	10.9	6.6	1.8	-1.7	5.8
35	Pop4	Ydre	57.8147	15.2858	180	200	9010.61	14445.5	16069.4	17.8748	30.4186	29.6073	4.44355	7.0623	6.61659	45	34	32	36	43	48	70	67	61	55	56	51	598	-2.7	-3.1	-0.1	4.2	9.9	14.2	16	14.8	11	6.7	2	-1.6	5.94167
36	Pop4	Ydre	57.8044	15.2764	195	200	9010.38	14452.1	16068.2	17.8633	30.4079	29.5875	4.43532	7.05112	6.60487	45	34	32	36	43	48	70	67	61	55	56	51	598	-2.7	-3.1	-0.1	0	4.2	9.9	14.2	16	14.8	11	6.7	2	6.075
37	Pop4	Ydre	57.7919	15.1683	220	200	9066.17	14530	16173.1	17.9488	30.5376	29.7651	4.4504	7.07064	6.65261	46	34	33	36	44	48	70	68	62	55	57	51	604	-2.8	-3.1	-0.2	4.2	9.9	14.2	15.8	14.8	11	6.8	1.9	-1.6	5.90833
38	Pop4	Ydre	57.7614	15.2303	290	200	9005.08	14478	16054.7	17.8057	30.3712	29.4905	4.39868	7.01207	6.5544	48	36	35	37	45	50	72	69	63	56	58	53	622	-3.1	-3.4	-0.6	3.8	9.4	13.7	15.5	14.4	10.6	6.3	1.6	-2	5.51667
39	Pop4	Ydre	57.7436	15.2428	250	200	8982.42	14467.8	16010.3	17.7451	30.32	29.3796	4.37481	6.98644	6.51247	48	36	35	37	45	50	72	69	63	56	58	53	622	-3.1	-3.4	-0.6	3.8	9.4	13.7	15.5	14.4	10.6	6.3	1.6	-2	5.51667
40	Pop4	Ydre	57.7422	15.2539	250	200	8977.68	14463.3	16001.3	17.7365	30.3072	29.3615	4.37225	6.98465	6.50695	47	35	34	37	45	50	72	69	63	56	58	53	619	-3	-3.3	-0.5	3.9	9.5	13.8	15.5	14.6	10.7	6.5	1.7	-1.9	5.625
41	Pop5	Brunsberg	59.6294	12.9494	96	190	8680.18	13408.1	15644.8	18.2332	30.2914	30.5327	5.01369	7.43323	7.33313	43	32	34	41	45	62	72	79	74	70	69	51	672	-4.4	-4.4	-0.6	4.1	10	14.6	16.2	15.3	10.9	6.5	1.2	-2.9	5.54167
42	Pop5	Brunsberg	59.6333	12.9536	85	190	8674.21	13399.1	15633.8	18.2184	30.2708	30.5085	5.00744	7.42519	7.32231	43	32	34	41	45	62	72	79	74	70	69	51	672	-4.4	-4.4	-0.6	4.1	10	14.6	16.2	15.3	10.9	6.5	1.2	-2.9	5.54167
43	Pop5	Brunsberg	59.6325	12.9558	90	190	8674.3	13399.1	15633.9	18.218	30.2687	30.5071	5.00737	7.42489	7.32295	43	32	34	41	45	62	72	79	74	70	69	51	672	-4.4	-4.4	-0.6	4.1	10	14.6	16.2	15.3	10.9	6.5	1.2	-2.9	5.54167
44	Pop5	Brunsberg	59.6286	12.945	79	190	8682.76	13412.2	15649.7	18.2399	30.3031	30.5442	5.01625	7.43711	7.33706	43	32	34	41	45	62	72	79	74	70	69	51	672	-4.4	-4.4	-0.6	4.1	10	14.6	16.2	15.3	10.9	6.5	1.2	-2.9	5.54167
45	Pop5	Brunsberg	59.6425	12.9408	65	190	8668.09	13391.4	15623.5	18.2077	30.249	30.4904	5.00027	7.41118	7.30884	43	32	34	41	45	62	72	79	74	70	69	51	672	-4.4	-4.4	-0.6	4.1	10	14.6	16.2	15.3	10.9	6.5	1.2	-2.9	5.54167
46	Pop5	Brunsberg	59.6264	12.9683	83	190	8676.39	13400.9	15636.9	18.219	30.2718	30.5096	5.01078	7.43264	7.33	43	32	34	41	45	62	72	79	74	70	69	51	672	-4.4	-4.4	-0.6	4.1	10	14.6	16.2	15.3	10.9	6.5	1.2	-2.9	5.54167
47	Pop5	Brunsberg	59.6308	12.9608	85	190	8674.37	13398.7	15633.7	18.2168	30.2668	30.5051	5.00834	7.42653	7.32444	43	32	34	41	45	62	72	79	74	70	69	51	672	-4.4	-4.4	-0.6	4.1	10	14.6	16.2	15.3	10.9	6.5	1.2	-2.9	5.54167
48	Pop5	Brunsberg	59.6322	12.965	85	190	8671.32	13393.9	15628	18.2088	30.2534	30.4923	5.00595	7.4228	7.32047	43	32	34	41	45	62	72	79	74	70	69	51	672	-4.4	-4.4	-0.6	4.1	10	14.6	16.2	15.3	10.9	6.5	1.2	-2.9	5.54167
49	Pop5	Brunsberg	59.6319	12.9644	79	190	8671.86	13394.8	15629	18.2099	30.2562	30.4944	5.00665	7.42414	7.32166	43	32	34	41	45	62	72	79	74	70	69	51	672	-4.4	-4.4	-0.6	4.1	10	14.6	16.2	15.3	10.9	6.5	1.2	-2.9	5.54167
50	Pop5	Brunsberg	59.6347	12.9644	97	190	8668.77	13390.3	15623.4	18.2039	30.2452	30.4835	5.00381	7.42012	7.31605	43	32	34	41	45	62	72	79	74	70	69	51	672	-4.4	-4.4	-0.6	4.1	10	14.6	16.2	15.3	10.9	6.5	1.2	-2.9	5.54167
51	Pop6	Uppsala	59.8317	17.7458	15	190	8987.24	14084.8	16287.4	18.8439	31.918	31.9231	5.23387	8.08301	7.97556	39	27	27	31	32	46	70	69	57	51	53	46	548	-4.1	-4.3	-0.9	4.2	10	15.2	16.6	15.6	11.5	7	1.7	-1.8	5.89167
52	Pop6	Uppsala	59.8161	17.8289	10	190	8983.43	14113.9	16289.5	18.8152	31.9537	31.8833	5.20518	8.09195	7.9533	39	27	27	31	31	46	69	69	57	51	53	46	546	-3.9	-4.1	-0.6	4.5	10.2	15.3	16.9	15.8	11.7	7.1	1.8	-1.6	6.09167
53	Pop6	Uppsala	59.8589	17.7636	10	190	8965.15	14049.8	16252.3	18.8055	31.8528	31.8715	5.22648	8.06855	7.9686	40	28	27	31	32	46	70	70	58	51	53	47	553	-4.1	-4.4	-0.9	4.2	10	15.1	16.6	15.7	11.4	6.9	1.6	-1.9	5.85
54	Pop6	Uppsala	59.87	17.8275	20	190	8948.42	14038.1	16230	18.7642	31.8244	31.8161	5.20505	8.06602	7.95112	40	28	27	31	32	46	70	69	58	51	53	47	552	-4.1	-4.3	-0.8	4.2	10.1	15.2	16.7	15.7	11.5	6.9	1.7	-1.8	5.91667
55	Pop6	Uppsala	59.8131	17.9817	15	190	8958.1	14097.5	16254.2	18.7684	31.9376	31.8275	5.16439	8.08569	7.92588	40	28	27	31	31	45	69	68	57	51	54	47	548	-3.6	-3.8	-0.5	4.3	10.3	15.4	17	16	11.6	7	1.9	-1.6	6.16667
56	Pop6	Uppsala	59.8078	17.9833	15	190	8960	14103.5	16257.1	18.7704	31.9489	31.8293	5.16431	8.08703	7.92509	40	28	27	31	31	45	69	68	57	51	54	47	548	-3.6	-3.8	-0.5	4.3	10.3	15.4	17	16	11.6	7	1.9	-1.6	6.16667
57	Pop6	Uppsala	59.7761	17.9889	25	190	8971.3	14139.8	16274.2	18.7874	32.0088	31.8474	5.16269	8.09851	7.92206	40	28	27	31	31	45	69	68	57	51	54	47	548	-3.6	-3.8	-0.5	4.3	10.3	15.4	17	16	11.6	7	1.9	-1.6	6.16667
58	Pop6	Uppsala	59.7722	17.9867	30	190	8975.14	14146.1	16280.8	18.7961	32.0246	31.8615	5.16538	8.10268	7.92648	40	28	27	31	31	45	69	68	57	51	54	47	548	-3.6	-3.8	-0.5	4.3	10.3	15.4	17	16	11.6	7	1.9	-1.6	6.16667
59	Pop6	Uppsala	59.7639	17.9786	15	190	8984.33	14160.5	16296.6	18.8179	32.0599	31.8976	5.173	8.11326	7.938	40	28	27	31	31	45	69	68	57	51	54	47	548	-3.6	-3.8	-0.5	4.3	10.3	15.4	17	16	11.6	7	1.9	-1.6	6.16667
60	Pop6	Uppsala	59.7608	17.9781	15	190	8986.96	14165.1	16301.2	18.8252	32.0784	31.9113	5.17524	8.1161	7.94203	40	28	27	31	31	45	69	68	57	51	54	47	548	-3.6	-3.8	-0.5	4.3	10.3	15.4	17	16	11.6	7	1.9	-1.6	6.16667
61	Pop7	Alvdalen	61.2219	14.0556	260	170	7845.48	12334.7	14146.4	16.8595	28.3563	28.3702	4.52641	6.65246	6.4147	40	30	30	40	47	70	88	80	71	55	55	46	652	-7.4	-7	-2.7	2.2	8.5	13.3	15	13.7	9	4.3	-1.5	-5.7	3.475
62	Pop7	Alvdalen	61.215	14.1736	405	170	7765.74	12243.9	13993.6	16.7833	28.2649	28.2187	4.54699	6.67526	6.43726	43	33	32	41	50	73	92	84	73	56	57	49	683	-8.2	-7.9	-3.6	1.3	7.6	12.5	14.2	12.8	8.2	3.5	-2.3	-6.5	2.63333
63	Pop7	Alvdalen	61.175	14.2047	405	170	7872.51	12369.7	14195.3	16.9567	28.5048	28.5202	4.6057	6.75738	6.54069	43	33	32	42	50	73	92	84	73	56	57	49	684	-8	-7.7	-3.4	1.5	7.8	12.6	14.4	13	8.4	3.6	-2.2	-6.3	2.80833
64	Pop7	Alvdalen	61.1483	14.1506	245	170	7928.17	12418.9	14303.6	16.9802	28.4988	28.5588	4.60132	6.74739	6.53323	41	31	30	40	47	70	88	81	71	56	55	47	657	-7.2	-6.9	-2.6	2.3	8.6	13.4	15.1	13.7	9.2	4.4	-1.4	-5.6	3.58333
65	Pop7	Alvdalen	61.2211	13.9017	400	170	7867.86	12375.6	14174.6	16.7091	28.1027	28.0918	4.4007	6.48316	6.22752	42	32	32	42	51	75	94	85	73	57	57	49	689	-8.5	-8.1	-3.9	1	7.3	12.1	13.8	12.5	7.9	3.2	-2.6	-6.7	2.33333
66	Pop7	Alvdalen	61.2017	13.8089	460	170	7865.23	12385.7	14146.9	16.5554	27.8443	27.7898	4.29567	6.33294	6.06557	42	32	32	42	51	75	94	85	74	57	57	49	690	-8.5	-8.1	-3.9	1	7.3	12.1	13.8	12.5	7.9	3.2	-2.6	-6.7	2.33333
67	Pop7	Alvdalen	61.1978	13.8092	490	170	7868.29	12388	14152.1	16.5585	27.8469	27.7941	4.29701	6.33443	6.06692	42	32	32	42	51	75	94	85	74	57	57	49	690	-8.5	-8.1	-3.9	1	7.3	12.1	13.8	12.5	7.9	3.2	-2.6	-6.7	2.33333
68	Pop7	Alvdalen	61.3017	13.7222	290	170	7746.9	12281.4	13938.2	16.2707	27.4902	27.3086	4.13235	6.14396	5.83492	39	30	30	39	47	71	89	80	71	55	53	46	650	-7.7	-7.2	-2.9	2	8.3	13	14.7	13.4	8.8	4	-1.7	-5.9	3.23333
69	Pop7	Alvdalen	61.28	13.8144	335	170	7801.98	12332.8	14047.3	16.4797	27.7881	27.6799	4.26309	6.30805	6.0227	40	30	30	40	48	72	90	81	72	55	54	46	658	-7.8	-7.3	-3	1.9	8.1	13	14.6	13.3	8.7	3.9	-1.8	-5.9	3.14167
70	Pop7	Alvdalen	61.2575	14.0725	255	170	7744.22	12223.7	13955.5	16.6633	28.0863	28.0167	4.46068	6.56393	6.30656	40	30	30	40	47	70	88	80	71	55	54	46	651	-7.4	-7	-2.7	2.2	8.5	13.3	15	13.7	9	4.3	-1.5	-5.7	3.475
71	Pop8	Delsbo	61.7692	16.6933	75	180	8162.67	12570.4	14881.4	17.8177	29.4937	30.3137	5.17392	7.45142	7.5307	46	35	34	40	40	53	73	80	72	56	60	52	641	-7.9	-7	-2.4	2.7	8.6	13.9	15.7	14.3	9.9	5	-1.2	-5.6	3.83333
72	Pop8	Delsbo	61.7589	16.7864	75	180	8167.32	12567.7	14886.6	17.8172	29.527	30.308	5.20411	7.50402	7.58102	46	36	34	40	40	52	72	80	72	56	61	52	641	-7.8	-7	-2.4	2.8	8.6	13.9	15.8	14.4	9.9	5.1	-1.1	-5.5	3.89167
73	Pop8	Delsbo	61.7511	16.7794	85	180	8158.19	12563	14867.1	17.7897	29.4951	30.2551	5.19589	7.49404	7.56552	46	36	34	40	40	52	72	80	72	56	61	52	641	-7.8	-7	-2.4	2.8	8.6	13.9	15.8	14.4	9.9	5.1	-1.1	-5.5	3.89167
74	Pop8	Delsbo	61.7211	16.75	115	180	8122.17	12544.2	14790.4	17.683	29.3705	30.0448	5.16289	7.45633	7.50447	47	36	35	41	41	54	74	82	72	57	61	53	653	-8.1	-7.3	-2.7	2.4	8.4	13.6	15.4	14	9.6	4.7	-1.4	-5.9	3.55833
75	Pop8	Delsbo	61.7019	16.7553	125	180	8109.3	12539	14761	17.6426	29.3285	29.9612	5.15677	7.4535	7.49081	48	37	36	42	42	55	75	83	73	57	62	54	664	-8.4	-7.6	-3	2.1	8	13.3	15.1	13.8	9.4	4.4	-1.7	-6.1	3.275
76	Pop8	Delsbo	61.7106	16.7311	115	180	8105.72	12535.1	14756.1	17.6358	29.3103	29.9535	5.14472	7.43308	7.47114	47	36	35	41	41	54	74	82	72	57	61	53	653	-8.1	-7.3	-2.7	2.4	8.4	13.6	15.4	14	9.6	4.7	-1.4	-5.9	3.55833
77	Pop8	Delsbo	61.6928	16.705	15	180	8078.06	12519.1	14698.3	17.5555	29.2122	29.7976	5.11598	7.39925	7.42052	47	37	35	42	42	55	75	83	73	57	61	53	660	-8.4	-7.6	-3	2.1	8.1	13.4	15.1	13.8	9.4	4.4	-1.7	-6.2	3.28333
78	Pop8	Delsbo	61.6925	16.67	125	180	8057.62	12504	14658.5	17.5005	29.1371	29.6964	5.08778	7.35827	7.37203	47	37	35	42	42	55	75	83	73	57	61	53	660	-8.4	-7.6	-3	2.1	8.1	13.4	15.1	13.8	9.4	4.4	-1.7	-6.2	3.28333
79	Pop8	Delsbo	61.6978	16.6408	160	180	8044.86	12493.2	14634.8	17.4666	29.0839	29.6367	5.0664	7.32802	7.33701	48	37	35	42	42	56	77	84	73	57	61	53	665	-8.6	-7.8	-3.2	1.9	7.9	13.2	14.9	13.6	9.1	4.2	-1.9	-6.3	3.08333
80	Pop8	Delsbo	61.7892	16.5383	95	180	8103.33	12469.6	14767.1	17.6997	29.1759	30.1054	5.09657	7.28733	7.40124	45	35	33	40	41	54	75	81	71	55	59	50	639	-7.9	-7	-2.4	2.7	8.6	13.9	15.7	14.3	9.9	5	-1.2	-5.6	3.83333
81	Pop9	Dorotea	64.4183	16.4208	485	150	6562.57	10403.9	12034.1	14.5597	24.8797	25.3444	3.5228	5.3073	5.34481	41	31	31	30	39	57	90	70	59	48	48	44	588	-11.7	-10.3	-5.7	-0.6	5.5	10.9	12.9	11.3	6.6	1.7	-5	-9.5	0.508333
82	Pop9	Dorotea	64.3953	16.4364	410	150	6580.12	10432.1	12054.9	14.6063	24.9471	25.4173	3.54749	5.34396	5.38246	41	31	31	30	39	57	90	70	59	48	48	44	588	-11.7	-10.3	-5.7	-0.6	5.5	10.9	12.9	11.3	6.6	1.7	-5	-9.5	0.508333
83	Pop9	Dorotea	64.3856	16.4394	400	150	6585.98	10441.6	12060.5	14.6214	24.9683	25.4403	3.55498	5.35633	5.39414	41	31	31	30	39	57	90	70	59	48	48	44	588	-11.7	-10.3	-5.7	-0.6	5.5	10.9	12.9	11.3	6.6	1.7	-5	-9.5	0.508333
84	Pop9	Dorotea	64.3742	16.4461	385	150	6593.3	10454.2	12067.7	14.6392	24.9924	25.467	3.56446	5.36736	5.4077	41	31	31	30	39	57	90	70	59	48	48	44	588	-11.7	-10.3	-5.7	-0.6	5.5	10.9	12.9	11.3	6.6	1.7	-5	-9.5	0.508333
85	Pop9	Dorotea	64.365	16.4461	400	150	6597.55	10461.2	12070.3	14.6479	25.0007	25.4779	3.57038	5.37705	5.41634	40	30	30	30	38	56	88	69	59	48	47	44	579	-11.2	-9.9	-5.3	-0.2	5.9	11.3	13.2	11.7	7.1	2.1	-4.6	-9	0.925
86	Pop9	Dorotea	64.3486	16.4144	405	150	6597.55	10461.2	12070.3	14.6369	24.9623	25.4506	3.56364	5.35738	5.40641	40	30	30	30	38	56	88	69	59	48	47	44	579	-11.2	-9.9	-5.3	-0.2	5.9	11.3	13.2	11.7	7.1	2.1	-4.6	-9	0.925
87	Pop9	Dorotea	64.3406	16.3992	350	150	6602.95	10459.4	12072.2	14.64	24.9569	25.4552	5.10627	7.85365	7.59429	40	30	30	30	38	56	88	69	59	48	47	44	579	-11.2	-9.9	-5.3	-0.2	5.9	11.3	13.2	11.7	7.1	2.1	-4.6	-9	0.925
88	Pop9	Dorotea	64.3358	16.3736	335	150	6605.15	10454.6	12079.1	14.635	24.9329	25.4456	3.55859	5.34098	5.4006	40	30	31	30	38	56	88	69	59	48	48	44	581	-11.2	-9.8	-5.3	-0.2	6	11.3	13.2	11.7	7.1	2.1	-4.6	-8.9	0.95
89	Pop9	Dorotea	64.3303	16.3119	305	150	6605.41	10436.6	12086.6	14.6108	24.8641	25.4054	3.53957	5.29717	5.37347	39	29	29	29	36	54	84	66	59	48	47	43	563	-10.4	-9	-4.5	0.5	6.6	11.9	13.9	12.3	7.8	2.8	-3.8	-8.2	1.65833
90	Pop9	Dorotea	64.3572	16.6958	350	150	6693.82	10570.7	12280.8	14.9101	25.407	25.9604	3.74467	5.62191	5.67452	38	29	29	29	38	55	87	68	57	46	47	42	565	-11.5	-10	-5.3	-0.1	6.2	11.6	13.6	11.9	7.2	2.2	-4.7	-9.2	0.991667
91	Pop10	Umea	63.9447	20.5942	45	160	7345.93	11478.5	13588.9	16.5986	28.4069	28.9961	4.97225	7.53323	7.59061	46	35	33	33	35	41	56	71	64	53	63	50	580	-9.8	-9.6	-4.9	0.9	7.4	13.3	15.7	14	9	3.4	-2.8	-7.2	2.45
92	Pop10	Umea	63.955	20.6261	60	160	7338.81	11478.9	13573.5	16.569	28.3544	28.9426	4.94813	7.49642	7.55738	46	35	33	33	36	41	57	71	64	53	63	50	582	-9.9	-9.7	-5	0.8	7.3	13.2	15.6	14	8.9	3.3	-2.9	-7.4	2.35
93	Pop10	Umea	63.9844	20.6131	50	160	7292.37	11430.8	13493.8	16.4982	28.3227	28.8285	4.94278	7.52191	7.54009	46	35	33	33	36	41	57	71	64	53	63	50	582	-9.9	-9.7	-5	0.8	7.3	13.2	15.6	14	8.9	3.3	-2.9	-7.4	2.35
94	Pop10	Umea	63.9669	20.6722	50	160	7343.29	11502.7	13580.2	16.5627	28.3373	28.9329	4.93046	7.46677	7.5378	45	35	33	33	35	41	56	71	64	53	63	51	580	-9.8	-9.7	-4.9	0.9	7.3	13.2	15.6	14.1	9	3.4	-2.8	-7.2	2.425
95	Pop10	Umea	63.9717	20.6875	45	160	7344.08	11510.7	13581.4	16.5587	28.3311	28.9271	4.92414	7.45738	7.5311	45	35	33	33	35	41	56	71	64	53	63	51	580	-9.8	-9.7	-4.9	0.9	7.3	13.2	15.6	14.1	9	3.4	-2.8	-7.2	2.425
96	Pop10	Umea	63.9781	20.7056	40	160	7344.34	11520	13581.9	16.5535	28.3252	28.9194	4.9174	7.44918	7.52389	45	35	33	33	35	41	56	71	64	53	63	51	580	-9.8	-9.7	-4.9	0.9	7.3	13.2	15.6	14.1	9	3.4	-2.8	-7.2	2.425
97	Pop10	Umea	63.8831	20.5536	5	160	7461.03	11610.7	13804.2	16.8539	28.7198	29.4456	5.07185	7.64441	7.75469	45	35	33	32	35	40	56	70	63	52	63	50	574	-9.6	-9.4	-4.7	1.1	7.5	13.4	15.8	14.2	9.2	3.6	-2.6	-7	2.625
98	Pop10	Umea	63.8656	20.4986	32	160	7496.37	11641.8	13875.6	16.963	28.8972	29.6464	5.14034	7.74814	7.85733	45	35	33	32	35	40	56	70	63	52	63	50	574	-9.6	-9.4	-4.7	1.1	7.5	13.4	15.8	14.2	9.2	3.6	-2.6	-7	2.625
99	Pop10	Umea	63.8856	20.6297	30	160	7459.76	11623.8	13792.4	16.8011	28.5826	29.3385	5.00562	7.52042	7.66284	46	35	33	33	35	41	56	71	64	53	63	50	580	-9.8	-9.6	-4.9	0.9	7.4	13.3	15.7	14	9	3.4	-2.8	-7.2	2.45
100	Pop10	Umea	63.8761	20.7019	12	160	7483.47	11665.8	13826.7	16.8008	28.5027	29.3222	4.95851	7.41624	7.60248	46	35	33	33	35	40	56	70	64	53	63	50	578	-9.6	-9.5	-4.8	1	7.4	13.4	15.7	14.1	9.1	3.5	-2.6	-6.9	2.56667
101	Pop11	Arjeplog	66.0506	18.4475	440	130	6329.27	10445.5	11733.5	14.5319	25.7739	25.6143	3.98442	6.34203	6.08395	38	28	29	29	38	59	89	77	51	42	44	39	563	-14.3	-12.7	-7.7	-2	-4.5	10.4	12.8	10.7	5.7	0	-7.6	-12.2	-1.78333
102	Pop11	Arjeplog	66.0342	18.5203	435	130	6327.02	10446.8	11725.8	14.5426	25.7912	25.6241	3.9935	6.35529	6.09111	37	28	29	28	38	59	88	77	51	41	44	38	558	-14.4	-12.8	-7.8	-2	4.5	10.5	12.8	10.8	5.7	0	-7.6	-12.3	-1.05
103	Pop11	Arjeplog	66.0247	18.5742	430	130	6322.86	10443.8	11715.7	14.555	25.8197	25.6424	3.99714	6.36557	6.09324	36	27	28	28	37	58	86	76	50	41	43	37	547	-14.2	-12.6	-7.4	-1.7	4.8	10.9	13.2	11.1	6	0.4	-7.4	-12	-0.741667
104	Pop11	Arjeplog	66.0325	18.6572	420	130	6295.47	10418.3	11660.3	14.5242	25.7954	25.5863	3.98308	6.35246	6.07019	35	26	27	27	36	56	84	75	50	40	43	37	536	-14.1	-12.4	-7.2	-1.5	5	11.1	13.4	11.4	6.3	0.5	-7.3	-11.8	-0.55
105	Pop11	Arjeplog	66.1764	18.6597	430	130	6154.52	10282.8	11392.4	14.2403	25.4054	25.1102	3.85714	6.19151	5.89762	35	26	27	27	36	57	85	76	50	40	42	37	538	-14.1	-12.6	-7.5	-1.8	4.7	10.8	13.1	11.1	5.9	0.2	-7.4	-12.1	-0.808333
106	Pop11	Arjeplog	66.2317	18.6086	410	130	6088.43	10203.1	11273.3	14.1507	25.2942	24.9653	3.79502	6.11669	5.82022	35	26	26	27	36	56	84	75	50	40	42	37	534	-13.8	-12.4	-7.3	-1.6	4.9	10.8	13.2	11.2	6.1	0.4	-7.3	-11.8	-0.633333
107	Pop11	Arjeplog	66.4094	18.4136	470	130	5961.19	10041.3	11034.8	13.8239	24.6996	24.4022	3.55513	5.71058	5.48877	37	28	28	28	38	59	89	79	53	43	43	39	564	-14.1	-12.7	-7.8	-2.3	4	9.9	12.3	10.4	5.4	-0.2	-7.7	-12	-1.23333
108	Pop11	Arjeplog	66.3747	18.2036	450	130	6012.86	10031.4	11142.7	13.8692	24.6428	24.4937	3.56872	5.67466	5.51451	37	28	28	28	36	58	88	76	53	44	43	39	558	-13.2	-11.7	-6.9	-1.6	4.6	10.4	12.7	10.8	5.9	0.5	-6.9	-11.2	-0.55
109	Pop11	Arjeplog	66.3553	18.1803	470	130	6038.24	10044.4	11194.1	13.9168	24.7019	24.5816	3.59734	5.71848	5.55832	37	28	28	28	36	58	88	76	53	44	43	39	558	-13.2	-11.7	-6.9	-1.6	4.6	10.4	12.7	10.8	5.9	0.5	-6.9	-11.2	-0.55
110	Pop11	Arjeplog	66.2592	18	500	130	6210.26	10177	11535.3	14.1849	25.0191	25.0726	3.7604	5.94024	5.80636	40	30	31	30	39	61	92	78	55	46	45	42	589	-13.4	-12	-7.4	-2	4.2	10	12.2	10.4	5.5	0.1	-7.2	-11.4	-0.916667
111	Pop12	Lulea	65.6703	21.8986	10	150	7116.99	11261.8	13259.2	16.3655	28.335	28.9769	5.09022	7.82414	7.80512	32	29	29	28	32	37	46	66	61	42	48	44	494	-11.8	-11.7	-6.5	-0.6	5.8	12.6	15.3	13.9	8.6	2.6	-4	-8.7	1.29167
112	Pop12	Lulea	65.6608	21.9869	10	150	7143.72	11286.1	13309.8	16.4386	28.4517	29.114	5.12093	7.86706	7.87029	31	29	29	28	32	37	44	65	61	42	48	45	491	-11.6	-11.5	-6.4	-0.5	5.8	12.7	15.2	14	8.7	2.7	-3.8	-8.6	1.39167
113	Pop12	Lulea	65.6989	22.1175	20	150	7158.56	11264.6	13345.6	16.4455	28.3918	29.153	5.11548	7.8234	7.88758	31	29	29	28	32	37	43	65	62	41	48	46	491	-11.8	-11.7	-6.6	-0.7	5.6	12.4	15.2	13.8	8.6	2.6	-3.9	-8.7	1.23333
114	Pop12	Lulea	65.5544	22.3939	10	150	7575.51	12381.5	14102.4	17.0376	29.8784	30.191	5.27183	8.18092	8.21848	32	30	30	28	32	37	44	65	62	43	49	46	498	-11.4	-11.5	-6.4	-0.5	5.8	12.6	15.3	13.8	8.6	2.8	-3.6	-8.4	1.425
115	Pop12	Lulea	65.5497	22.3578	10	150	7558.69	12342.8	14069.4	17.0364	29.8553	30.1848	5.27568	8.17496	8.21947	32	30	30	28	32	38	44	66	62	43	49	46	500	-11.6	-11.6	-6.5	-0.6	5.7	12.5	15.2	13.8	8.6	2.6	-3.7	-8.5	1.325
116	Pop12	Lulea	65.5594	22.3708	20	150	7548.57	12306.8	14054.1	17.0233	29.8148	30.1657	5.27573	8.17139	8.21972	32	30	30	28	32	38	44	66	62	43	49	46	500	-11.6	-11.6	-6.5	-0.6	5.7	12.5	15.2	13.8	8.6	2.6	-3.7	-8.5	1.325
Notes
Ind: individual number
Pop: population number
Orign: orignal location of each sample
Days.plus5.degree: the number of days with temperatures higher than 5 ºC
UV-.: UV irradiance of relative months
PPFD-: the photosynthetic photon flux density
Sunshine-: sunshine duration
Prec-: monthly and annual average precipitation
Temp-: monthly and annual average temperature
